# Supplementary material for: Maturation-, age-, and sex-specific anthropometric and physical fitness percentiles of German elite young athletes
Source: PLoS One. 2020 Aug 13;15(8):e0237423. doi: 10.1371/journal.pone.0237423 (PMC7425964; doi:10.1371/journal.pone.0237423)
Supplement: S1 Data — (XLSX) [file pone.0237423.s001.xlsx]

## Sheet: Tabelle1
type of sport (1=Soccer; 2= Volleyball; 3=Rowing; 4= Handball; 5= Judo; 6 = Canoe; 7 = modern pentathalon; 8= Ski Jump; 9= Nordic combination; 11=Basketball; 12 = Boxing; 13= Speed skating; 14= weight lifting; 15= track and field; 16 = schwimming; 17= Gymnastics; 18=Badminton; 19=Wrestling	Sex (1=f, 2=m)	hand dominance (1=r, 2=l)	foot dominance (1=r, 0=l)	chronological Age [years]	chronological age (rounded) [years]	Maturity Offset	Stages PHV (1=pre; 2=phv; 3=post)	standing height [cm]	standing height [m]	sitting height [cm]	body mass [kg]	BMI [kg/m^2]	t-test [s]	grip strength_r [kg]	grip strength_l [kg]	grip strength_ dominant hand [kg]	Bourban (core strength) [s]	CMJ [cm]	DJ [cm]	DJ_PI (Performance Index) [m/s]	YBT_standing leg_r_anterior [cm]	YBT_standing leg_r_posteriomedial [cm]	YBT_standing leg_r_posteriolateral [cm]	total score_ YBT_r [%]	YBT_standing leg_l_anterior [cm]	YBT_standing leg_l_posteriomedial [cm]	YBT_standing leg_l_posteriolateral [cm]	total score_ YBT_l [%]	YBT_total score_dominant_leg [%]
1	1	1	1	15.3	15	2.4	3	159	1.59	83.6	63.7	25.1968	10.52				99	23	19.8	0.8	51	91	92	92.3	48	83	85	85.7	92.3
1	1	1	1	16.3	16	3	3	162	1.62	86.7	51.9	19.7759	9.76				306	27.9	23.9	0.96	51	91	103	99.6	57	100	95	102.4	99.6
1	1	1	1	15.8	15	3.25	3	171	1.71	89	67.4	23.0498	10.53				89	25.4	20.8	1.02	58	94	101	92.7	60	93	98	91.9	92.7
1	1	1	1	15.5	15	3.1	3	169	1.69	88.7	60	21.0077	10.21				95	24.9	19.6	0.9	61	95	98	99.6	63	101	91	100	99.6
1	1	1	1	15.5	15	2.9	3	170	1.7	85.3	59.2	20.4844	10.68				68	24.3	19.2	0.82	67	97	103	98.9	67	99	97	97.4	98.9
1	1	1	1	15.4	15	3.18	3	175	1.75	88	58.2	19.0041	10.08				66	28.5	28	1.26	63	97	102	91.9	63	100	100	92.3	91.9
1	1	1	0	14.9	14	2.47	3	161	1.61	89.3	53.2	20.5239	10.44				124	21.7	19.6	1.08	61	103	96	108.3	56	107	80	101.3	101.3
1	1	1	1	14.8	14	2.16	3	165	1.65	83	46.2	16.9697	10.52				118	22.6	19.2	0.93	56	99	102	98.5	63	98	97	98.9	98.5
1	1		1	14.8	14	2.45	3	166	1.66	87.7	58.8	21.3384	10.74				117	23.9	17.1	0.78	65	96	102	100.8	62	92	95	95.4	100.8
1	1	1	1	14.7	14	2.18	3	162	1.62	86.2	58	22.1003	10.63				156	25.9	18.9	0.85	55	101	102	107.5	54	97	88	97.2	107.5
1	1	1	1	13.8	13	2.48773	3	177.6	1.776	89	62.2	19.7199	10.44				99	23.6	21.8	0.68	70	112	110	99	71	103	107	95.4	99
1	1	1	1	13.8	13	1.23008	3	153.5	1.535	82	48.1	20.414	9.6				104	26.5	21.7	1.23	57	87	84	92.5	57	87	82	91.5	92.5
1	1	1	1	16.5	16	3.27	3	165	1.65	86.1	61.5	22.5895	10.62				99	22.5	16.4	0.71	52	94	92	89.1	60	92	96	92.9	89.1
1	1		0	15.4	15	3.08	3	169	1.69	90.5	61.6	21.5679	10.18				68	19.8	18.9	0.86	59	94	91	91.4	66	98	90	97.3	97.3
1	1	1	1	15.3	15	2.58	3	162	1.62	88	57.1	21.7574	10.36				92	24.8	16.7	0.69	57	96	92	97.2	56	91	92	94.8	97.2
1	1	1	1	15.2	15	2.7	3	165	1.65	90	49.4	18.1451	10.36				146	26.4	25.5	1.37	63	97	96	101.6	69	96	96	103.6	101.6
1	1	1	1	15.2	15	2.02	3	156	1.56	82.4	49.5	20.3402	9.83				111	22.9	23.3	0.89	55	89	86	94.7	54	81	87	90.2	94.7
1	1	1	0	15.2	15	2.04	3	156	1.56	82	48.6	19.9704	10.07				139	23.5	17.4	1	61	94	92	102.9	59	98	90	102.9	102.9
1	1		1	14.6	14	2.711	3	172	1.72	90	61.8	20.8897	10.08				78	24.4	20.1	1.03	61	93	94	91.9	56	92	87	87	91.9
1	1	1	1	14.5	14	2.6	3	172	1.72	89	63.6	21.4981	10.31				85	26.7	21.7	1.11	63	97	93	92.7	61	103	89	92.7	92.7
1	1	1	1	14.1	14	1.43045	3	156	1.56	80.5	53.8	22.1072	10.14					21.1	21.8	1.12	60	113	109	110.4	55	107	106	104.9	110.4
1	1	1	1	13.9	13	2.08	3	169	1.69	86	62.6	21.918	10.37				113	29.9	24.9	1.31	70	103	102	101.7	62	101	98	95.2	101.7
1	1	2	0	14.9	14	2.41	3	164	1.64	85.6	65.4	24.3159	10.59				88	21.1	17.8	0.82	65	97	96	100	60	94	89	95.3	95.3
1	1	1	1	15.1	15	2.50788	3	165	1.65	78	51.9	19.0634	9.57				85	30.8	23.9	1.23	61	100	99	99.6	62	97	99	98.9	99.6
1	1	2	1	14.5	14	2.24929	3	160	1.6	88	62.6	24.4531	9.89				117	30.2	26.1	0.99	65	97	97	105.1	72	99	98	109.1	105.1
2	2	1	1	16.8333	16	3.91618	3	196	1.96	80.8	101	26.2911	9.16				144	56.7	31.7	1.55	75	125	116	100.8	76	123	117	101.3	100.8
2	2	1	1	17.9167	17	5.01499	3	207.5	2.075	81	104.5	24.2706	10.04				82	49.7	17.7	0.58	76	122	134	97.1	78	122	126	95.7	97.1
2	2	1	1	18.4167	18	4.20278	3	184	1.84	80.9	96.5	28.5031	9.34				89	44	30.8	1.79	69	118	106	97.7	67	117	108	97.8	97.7
2	2			18.3333	18	5.11738	3	200	2	78.4	103.5	25.875	10.02				110		36.4	1.98	74	129	126	106.5	67	137	126	106.3	106.3
2	2			18.5	18	5.19095	3	197.5	1.975	95.7	102	26.1497	8.82				119		28.7	1.38	70	122	120	101	75	121	121	102.1	102.1
2	2	1	1	16.6667	16	5.18912	3	213	2.13	91.3	110	24.2456	9.88				62		30.1	1.29	96	162	154	120.5	96	153	150	117.7	120.5
2	2	2	1	18.3333	18	5.42812	3	200	2	91.5	104.5	26.125	9.41				90	36.9	29.4	1.6	80	123	113	101.3	82	126	118	102.5	101.3
2	2	2	0	17.75	17	4.22142	3	194.5	1.945	87.9	99	26.1695	9.96				103	44.3	41.8	2.3	59	117	104	88.9	58	127	136	102.4	102.4
2	1			18.4167	18	5.44494	3	186.5	1.865	70.2	92	26.4503	10.91				199	28	30.1	1.49	75	115	110	97.1	81	120	110	100.6	100.6
2	1	2	1	18	18	5.34483	3	185	1.85	75.5	95.5	27.9036	10.34				81	29.2	30.1	1.21	80	118	118	104.8	78	119	116	103.3	104.8
2	1			17.8333	17	5.25297	3	187	1.87	83.2	95	27.1669	11.18				65	36	25.1	1.08	73	110	110	94.8	79	115	106	96.6	96.6
2	2			15.1667	15	2.19719	3	189	1.89	76	95.5	26.735	9.65				96		25.8	1.28	77	110	98	93.1	76	115	97	94.4	94.4
2	2	1	1	16	16	2.99557	3	198.5	1.985	86.2	97.5	24.7448	9.86				67	36.5	28	1.24	84	127	141	104.8	83	126	128	100.3	104.8
2	2	1	1	16	16	1.79002	3	190.5	1.905	97.4	96	26.4534	9.53				164	43.3	30.8	1.23	69	113	111	96.2	74	116	110	98.5	96.2
2	2	1	1	16.4167	16	2.16498	3	184	1.84	97	97	28.6508	9.38				204	45.9	35.6	1.73	74	118	116	106.9	74	118	114	107.2	106.9
2	2			15.3333	15	2.24487	3	184.5	1.845	71	95.5	28.055	9.76				140		38	2	61	114	101	95.8	64	113	105	97.4	97.4
2	2			15.5	15	2.50122	3	205.5	2.055		103	24.3901	11.01				63	26.7	23.1	1.05	77	112	112	89.6	83	124	121	98.5	98.5
2	2	1	1	16.5833	16	2.93747	3	191.5	1.915	69.9	96	26.1778	10.87				128	38	28.7	1.24	70	121	133	103.8	64	111	114	92.6	103.8
2	2	2	1	16.4167	16	3.09685	3	202.5	2.025	104.5	103.5	25.2401	10.14				118	39.8	23.8	1.14	72	121	106	93.6	73	128	123	100.9	93.6
2	2			15.8333	15	2.79583	3	191	1.91	79.6	97	26.5892	10.47				74	32.5	28.7	1.45	67	108	99	89.5	70	111	99	92	92
2	1	1	1	15.4167	15	3.5624	3	176.5	1.765	91.5	64.9	20.8332	9.53				87	42.5	36.7	1.59	74	122	111	111.232	69	117	116	109.42	111.232
2	1	1	1	15.5833	15	3.9857	3	186	1.86	94.5	68.7	19.8578	10.72				186	30.6	21.8	0.94	65	109	106.5	91.5	61	113	110	92.8	91.5
2	1	1	1	14.3333	14	3.51391	3	187.5	1.875	94.5	68.2	19.3991	10.45				63	27.4	24.8	1.15	72	127	125	105.882	71	115	115	98.366	105.882
2	1			15.4167	15	3.6192	3	184.5	1.845	91.5			12.16				54		25.1	1.14	70	114	108	95	67	112	107	92.6	92.6
2	1			15.6667	15	4.60965	3	196	1.96	98	70	18.2216	11.64				54	20.1	20.6	0.88	67	118	122	93	72	127	121	95.7	95.7
2	1	1	1	15.75	15	3.97095	3	183	1.83	94.5	73.6	21.9774	11.57				58		20	0.9	75	123	117	107.7	68	113	114	100.3	107.7
2	1	1	1	15.5	15	3.851	3	184	1.84	95	75.6	22.3299	10.83				94	35.1	28.7	1.42	79	115	119	105.4	85	118	119	108.4	105.4
2	1	1	1	13.9167	13	2.87833	3	185	1.85	92	69.3	20.2484	11.03				63	23.6	20.1	1.14	76	116	113	98.7	78	118	112	100.2	98.7
2	1	1	1	15.1667	15	3.38636	3	179	1.79	92.5	66	20.5986					78	42.5			59	108	102	92.9	65	121	113	103.3	92.9
2	1	1	1	16.3333	16	3.52073	3	172.2	1.722	88	64.4	21.718	10.86				71	28.4	26.6	1.67	68	98	103	96.9	67	104	104	99.1	96.9
2	1			15.25	15	4.14917	3	192	1.92	97	78.5	21.2945	12.05				81		26.6	1.45	64	103	105	88.5	68	102	105	89.4	89.4
2	1			14.9167	14	3.32089	3	182	1.82	92	64.6	19.5025	11.32				46	30.4	22.5	1.11	74	141	129	114.7	78	139	108	108.3	108.3
2	1	1	1	17	17	4.67892	3	183.5	1.835	94.5	73.6	21.8578	10.96				80			1.06	81	124	116	109.7	78	119	120	108.4	109.7
2	1							190	1.9	96.5	98.1	27.1745	10.86				39	25.8	20.6	0.86	64	119	109	91	72	116	108	92.6	92.6
2	1	3	1	17.0833	17	4.16229	3	174	1.74	91	69.4	22.9224	10.47				91	39.7	34	1.55	60	104	102	96.9	64	112	108	103.5	96.9
2	2	2	0					202	2.02	102.5	101	24.7525	9.68				93	45.5	25.9	1.57	70	128	123	99.5	72	130	123	100.3	100.3
2	2	1	1	18.3333	18	5.37365	3	202	2.02	104.5	88	21.5665	10.11				85	37.9	30.5	1.35	68	129	116	99.8	76	137	113	104	99.8
2	2			18.4167	18	4.89131	3	197.5	1.975	101.5	81	20.7659	9.76				128	50.2	26.6	1.4	80	124	118	102.7	82	124	116	103.2	103.2
2	2			18.5833	18	4.43329	3	205	2.05	104			10.01				101	41.2	29.8	1.33	72	123	108	97.1	72	115	116	97.1	97.1
2	2	1	1	18.3333	18	3.90849	3	183	1.83	95	79.5	23.7391	9.43				106	46.5	39.4	2.26	66	121	110	103.1	59	111	108	96.5	103.1
2	1			16.75	16	4.21483	3	178.5	1.785	92	67	21.028	9.52				133	33.8	31	1.73	61	109	119	99.3	67	120	106	100.7	100.7
2	1			17.0833	17	3.72488	3	167	1.67	88	64.5	23.1274	9.89				87	27.3	22.9	1.15	75	112	103	106.2	77	110	107	107.7	107.7
2	1			17.1667	17	4.63107	3	179.5	1.795	94.5	68.7	21.322	10.86				86	22.2	21.9	1.01	67	114	117	103.5	70	116	107	101.7	101.7
2	1			16.9167	16	4.73248	3	184	1.84	96	76.8	22.6843	10.78				114	31.5	28.4	1.26	72	114	108	97	75	116	111	99.2	99.2
2	1			16.3333	16	3.7643	3	179	1.79	88	73.8	23.033	10.04				176	33.4	35.2	1.43	66	111	116	95.8	75	115	110	98	98
2	1			17.0833	17	4.69458	3	185	1.85	93	72.5	21.1833	10.35				66	25.4	25.9	1.2	67	117	111	97.4	68	119	113	99	99
2	2			16.25	16	2.85684	3	203	2.03	102.5			9.36				70	47.4	27.3	1.59	80	129	132	106.2	86	132	127	107.5	107.5
2	2			15.8333	15	2.8387	3	199	1.99	97	86.7	21.8934	9.59				139	38	36.7	1.41	104	132	132	113.6	110	131	135	116	116
5	1		1	15	15	2.45851	3	169.1	1.691	84.3	54.5	19.0594	10.95	33	31.2	33	120	26.3	24.9	1.19	63	111	105	100.813	58	108.5	98	95.5736	100.813
5	1		1	15.1667	15	2.77973	3	166.4	1.664	89.6	61.2	22.1027	10.71	36.1	28.7	36.1	90	20.9	18.5	1.05	62.5	102	100.5	103.617	62	98	101	102.053	103.617
5	1		1	15.9167	15	3.26252	3	168.1	1.681	89.8	66.3	23.4627	10.5	32	26.5	32	95.4	26.7	26.5	1.42	72.5	110	110	111.111	71	112	110	111.619	111.111
5	2		1	15.4167	15	2.01192	3	177	1.77	93.2	70.5	22.5031	9.47	38.3	38.7	38.3	135	38.4	36.3	1.75	75.5	116	109	112.232	74.5	112.5	115	113.109	112.232
	2		1	15.1667	15	1.20771	3	171.3	1.713	88.4	65.4	22.2876	9.95	36.9	35	36.9	120	30	20.5	0.89	69.5	106	110	107.23	70	110	107	107.793	107.23
5	2		1	15.5	15	1.4771	3	169.6	1.696	89.4	62.6	21.7632	9.99	35.6	36.3	35.6	134.4	33.3	27.3	1.52	74	111	113	116.179	74	108.5	111	114.761	116.179
5	2		1	15.6667	15	2.17356	3	174.9	1.749	92	84.2	27.5253	9.48	29.9	32.8	29.9	139.8	29.8	20.2	0.87	55.5	107	104.5	100.112	65	103.5	108.5	103.455	100.112
5	2		1	16.25	16	2.17993	3	174.8	1.748	91.3	68.8	22.5167	11.23	33.1	30.2	33.1	70.8	26.5	19.9	1.02	63	114	100.5	104.697	68	106.5	106	105.65	104.697
5	2		1	15	15	1.40869	3	171.4	1.714	90.4	67.6	23.0104	10.37	24.1	25.2	24.1	70.8	24.5	24.4	1.03	61.5	93.5	92	93.8272	54.5	92	79	84.6948	93.8272
5	2		1	15.1667	15	1.18714	3	172	1.72	89.2	56.7	19.1658	10.15	28.3	28.9	28.3	186	28	26.8	1.76	73	111.5	111.5	112.058	70	115.5	110.5	113.085	112.058
5	2		1	15.3333	15	0.332039	2	159.7	1.597	82.7	46.2	18.1147	11.62	21.5	20.9	21.5	90	24.2	19.3	0.7	55.5	96.5	96.5	100.101	59	100	93.5	102.02	100.101
5	2		1	14.3333	14	0.528313	2	172.1	1.721	86.4	65	21.9458	10.15	44.2	38.3	44.2	121.2	25.9	24.9	1.1	74	113	111.5	108.447	80.5	114.5	114	111.957	108.447
5	2		1	14.8333	14	0.386304	2	166.7	1.667	85	48.4	17.417	10.78	28.9	22.5	28.9	88.8	29.8	23.7	1.17	70	101.5	106.5	105.603	71	105	101.5	105.114	105.603
5	2		1	14.25	14	0.455034	2	164.6	1.646	87	54.7	20.1896	9.94	34.6	31.1	34.6	125.4	32	29.8	1.46	78	104	106	114.97	75	100	104.5	111.377	114.97
5	1		0	15.3333	15	3.04757	3	174.7	1.747	91.4	62.6	20.5111	11.17	27.6	32.3	32.3	33.6	22.8	23.3	1.21	70	98	98	95.6602	64.5	97	100	94.291	94.291
5	1		0	14.5833	14	2.31058	3	161.6	1.616	89.2	62.5	23.933	11.4	30.03	32.5	32.5	31.8	18.2	19.7	0.96	71	102.5	100	113.958	69.5	107	95.5	112.84	112.84
5	1		1	14.5	14	2.4606	3	163	1.63	90.5	72.4	27.2498	11.68	35.7	36.6	35.7	84	20.4	18.4	0.89	65.5	101.5	94	104.819	65.5	99	99.5	106.024	104.819
5	1		1	14.3333	14	2.00398	3	162.3	1.623	87	53	20.1205	11.26	29.7	29.6	29.7	78	25.2	21.6	1.13	68.5	102	98.5	108.359	71.5	109	101.5	113.595	108.359
5	1		1	14.5833	14	2.5031	3	174.3	1.743	91.6	65.6	21.5928	11.23	30.3	28.8	30.3	34.2	23.5	22.6	0.95	60	99.5	99	93.5279	57.5	101	95	96.8165	93.5279
5	1		1	14.3333	14	1.79227	3	158.3	1.583	85.6	51.4	20.5117	11.05	33.3	31.3	33.3	72.6	25.5	20.9	1.09	58.5	95.5	100.5	107.045	63	99.5	102	111.041	107.045
5	1		1	14.6667	14	1.85737	3	157.8	1.578	84.6	47.2	18.9552	10.67	22.7	23.4	22.7	187.2	21.5	23	1.14	64.5	100	106	117.252	67.5	98	101.5	115.961	117.252
5	1		1	13.6667	13	1.49663	3	157	1.57	85	61	24.7475	11.68	31.3	26.7	31.3	121.8	25.5	20.6	0.87	54	99	94.5	102.294	52	96.5	95	100.828	102.294
5	1		1	13.9167	13	1.86507	3	160.5	1.605	85.8	70.8	27.4842		35.9	36.5	35.9
5	1		1	13.25	13	1.51801	3	165.5	1.655	85	60.6	22.1247	11.48	28.5	27.3	28.5	61.8	19	14.6	0.72	62.5	95.5	90	95.5684	62	96.5	92	96.2536	95.5684
5	1		1	13.5	13	1.81014	3	164.3	1.643	90	57.4	21.2636	10.95	27.9	26.7	27.9	91.8	25	18.6	0.95	64.5	99	94	103.414	68	98.5	99.5	107.475	103.414
5	1		1	13.75	13	1.4164	3	160.1	1.601	83.4	49.7	19.3898	10.4	29.4	27.4	29.4	183.6	28.5	25.9	1.47	72	103	104.5	112.249	75.5	106.5	110	116.707	112.249
5	1		1	13.5833	13	1.094	3	156.7	1.567	82.7	42.3	17.2267	10.69	27.8	23.3	27.8	84.6	20.2	24.3	1.36	90	99	96	118.012	60	93.5	95.5	101.158	118.012
5	1		1	13.75	13	1.91182	3	165.8	1.658	88.8	54.8	19.9348	12.12	22.3	23.2	22.3	127.8	18.3	17	0.67	63.5	85.5	93	96.6068	64	94	96	101.519	96.6068
5	2		1	13.0833	13	-1.39706	1	148.9	1.489	77.5	37.5	16.9138	10.43	23.7	22.3	23.7	192.6	23.2	20.6	1	56	96	89	103.323	62	93	91	105.331	103.323
5	2		1	14.6667	14	0.210292	2	154.6	1.546	83.4	50.9	21.296	11.16	23.5	20.4	23.5	93	25.5	21.5	1.04	52	90	87.5	98.0769	48.5	90	85.5	95.1168	98.0769
5	2		1	13.0833	13	-0.954214	2	156.6	1.566	80.8	44	17.9419	10.23	27.8	27.4	27.8	183	29.3	27.1	1.25	68.5	99	102	108.889	70.5	101.5	96.5	108.485	108.889
5	2		1	12.9167	12	-1.5916	1	148.9	1.489	76.1	40.3	18.1767	11.03	20.9	20.3	20.9	139.8	19.4	19.5	0.97	57	88.5	83	97.6496	86.5	87.5	84.5	110.612	97.6496
5	2		1	13.25	13	0.328092	2	170.9	1.709	88.9	67.3	23.0426	9.6	45.9	46	45.9	79.2	31.1	24.5	1.32	69	113	101	107.502	70.5	102	107	105.571	107.502
5	2		1	13.25	13	-1.21737	1	155.2	1.552	78.8	36.4	15.1119	10.29	23.8	22.9	23.8	191.4	25.8	22.9	1.21	63	103	98.5	108.18	62	104	96.5	106.577	108.18
5	2		1	14.5833	14	0.518593	2	163.9	1.639	86.5	51.2	19.0595	10.73	31.1	34.8	31.1	146.4	32.9	27.8	1.38	53	92.5	91	94.2982	49.5	90.5	89.5	92.0024	94.2982
5	2		1	13.5833	13	0.280014	2	168.5	1.685	87.8	60.3	21.2382	10.25	34.5	29	34.5	180	30.6	30	1.16	72.5	86	107.5	101.974	71	102.5	102	104.002	101.974
5	2		1	13.1667	13	-0.1029	2	165.1	1.651	87.9	45.7	16.7657	10.77	24.6	31.2	31.2	82.2	29.8	19.9	0.98	72	97.5	105.5	110.11	75	104	107.5	113.69	110.11
5	1		1	12.3333	12	0.652933	2	160.3	1.603	84.4	45.2	17.5902	10.85	28.3	25.2	28.3	64.2	26.8	24.2	1.16	65.5	95.5	89.5	102.769	63.5	96	94.5	104.656	102.769
5	1		1	12.75	12	1.03507	3	165	1.65	84.7	45	16.5289	11.17	24.7	25.8	24.7	75	21.6	18.5	0.85	67.5	104	97.5	104.264	62.5	104	97.5	102.207	104.264
5	1		1	12.25	12	0.612626	2	159.8	1.598	84.8	45.2	17.7005	11.04	25.1	26.4	26.4	79.2	25.9	14.7	0.65	63	88.5	96	99.3976	91	93	92	111.65	99.3976
5	2		1	12.6667	12	-1.87998	1	153.1	1.531	80			11.31	23.7	22.7	23.7	28.8	21.2	17.5	0.99	53.5	90.5	86.5	96.0417	55.5	88	91.5	97.0072	96.0417
5	2		1	12.25	12	-0.840023	2	169.7	1.697	91.2	56.4	19.5846	10.67	33.6	29.3	33.6	83.4	25.2	22	0.99	68.5	107	98.5	107.641	70	106	97.5	106.628	107.641
5	2		1	13	13	-0.639426	2	158.4	1.584	83.9	44.5	17.7358	10.87	29.3	29	29.3	73.2	25	19	0.7	62.5	94.5	94	106.922	57.5	90.5	100.5	105.857	106.922
5	2		1	12.4167	12	-0.0871368	2	170.4	1.704	87	85.4	29.4116	12.24	34.1	30.3	34.1	24	17.1	15.3	0.56	63.5	99	93	93.0783	63.5	98.5	91	91.9164	93.0783
6	2	1	1	13.5833	13	-0.191622	2	166.5	1.665	84.5	53.6	19.3346	11.2	25.3	25	25.3	95	21.1	21.3	1.1	57.5	105	92	96.4015	61	108	93.5	99.4318	96.4015
6	2	1	1	12.1667	12	-1.04825	1	159.2	1.592	84	43.7	17.2423	12.14	22.9	23.1	22.9	91	24.8	19.1	0.9	64	103	103	110.769	62.5	106.5	95.5	108.513	110.769
6	2	1	1	13.6667	13	1.68316	3	186.7	1.867	99	65	18.6477		48.7	51.5	48.7	117	31	26.4	1.2
6	2	1	1	13.1667	13	-0.19136	2	166.9	1.669	87.1	46.6	16.7291	10.92	22	20.4	22	73	24.7	21.3	1.2	77	107	106.5	111.495	72	105	103	107.403	111.495
6	2	1	1	12.4167	12	-1.18584	1	151.4	1.514	82.1	38.6	16.8397	11.09	24.8	22.3	24.8	100	29.2	30.6	2	63	101	101	117.856	66	110	103	125.337	117.856
6	2	2	0	13.1667	13	0.233956	2	173.6	1.736	88.5	67.5	22.3977	12.09	32.1	31	31	79	19	18.8	0.8	70	98	94	93.655	62.5	99.5	93	90.6667	90.6667
6	1	1	1	13.75	13	1.8857	3	168.4	1.684	85.8	59.2	20.8755	12.39	28	25.8	28	125	19.2	17.7	0.79
6	2	1	1	13.8333	13	0.947245	2	173.8	1.738	92.2	62.6	20.7241	11.34	46.9	50.3	46.9	195	29.8	22	1.1	69.5	111.5	111.5	110.733	76	113.5	111	112.484	110.733
6	1	1	1	12.1667	12	1.10485	3	169.6	1.696	86.8	57.1	19.8511	12.36	23.6	26	23.6	50	24.7	21.8	1	71	110	106	104.497	74.5	108.5	106.5	105.58	104.497
6	2	1	1	13.5	13	0.894014	2	181.5	1.815	93.5	60.9	18.4869	12.04	36.2	35.8	36.2	63	27.3	18.6	0.8	69	109	98	95.8001	73	114.5	105	101.51	95.8001
6	1	1	1	12.4167	12	1.26533	3	173.7	1.737	89.8	54.8	18.1627	11.83	24.5	22.4	24.5	123	22.6	22.5	0.9	71	102	105	102.112	71.5	104.5	107	104.582	102.112
6	2	2	0	13.5833	13	0.00189298	2	167.1	1.671	86	54.8	19.6258	11.25	26.7	28.3	28.3	67	23.4	24.3	1.1	70	106	100.5	104.202	66.5	96.5	98	97.6979	97.6979
6	2	1	1	13.5	13	0.75496	2	178.6	1.786	91.6	67.7	21.2239	12.05	34.5	33.2	34.5	94	27.5	25.5	1.1	71	104	104	97.8947	73	102	101	96.8931	97.8947
6	2	1	1	13.9167	13	0.482056	2	168.8	1.688	89.2	50.5	17.7234	11.49	26.8	27.6	26.8	81	25.3	20.6	1.1	68	93.5	89	95.7569	67.5	92.5	104	101.499	95.7569
6	1	1	1	12.6667	12	1.56986	3	171.5	1.715	90	56.8	19.3117	11.49	29.8	27.9	29.8	85	25.4	19.4	1	73.5	110	103	107.063	74	111	107.5	109.859	107.063
6	2	1	1	14.1667	14	1.30446	3	173.8	1.738	93.7	61.9	20.4923	10.46	39.9	30.6	39.9	106	27.5	29.3	1.4	75	118	118	117.603	73	115.5	119	116.411	117.603
6	1	1	1	12.3333	12	0.35899	2	156.1	1.561	80.5	44.8	18.3854	11.43	20.4	22.2	20.4	59	26.7	24.2	1.2	72	98	94.5	106.225	70	92	96	102.687	106.225
6	2	1	1	13.5	13	-0.881336	2	152.2	1.522	80.4	38.3	16.5337	10.8	24.1	17.2	24.1	247	31.6	27.8	2	67	101	95	112.106	65.5	101	98	111.887	112.106
6	2	1	0	11.75	11	-1.24203	1	159.3	1.593	83.6	47	18.5211	12.39	25	24.6	25	59	24.4	21.4	1.2	67	94	90	102.157	63.5	93.5	89.5	100.081	100.081
6	2	1	1	13.25	13	-0.208156	2	165.9	1.659	86.1	50.6	18.3848	11.34	27.7	28.3	27.7	170	29.4	26.2	1.3	74	106.5	101	107.545	71	101.5	100.5	104.598	107.545
6	2	1	1	12.25	12	-0.679533	2	167.9	1.679	84.7	62.7	22.2416	13.55	26.4	26.6	26.4	45	17.7	13.9	0.6	65.5	97	93.5	93.1587	63	95	91	90.1194	93.1587
6	2	1	1	12.0833	12	-1.4107	1	152.4	1.524	80.6	45.1	19.4181	11.93	24.6	21.4	24.6	115	20.7	19.2	1.1	65	102	99	112.76	58.5	100	100	109.813	112.76
6	1	1	1	13.5	13	1.71128	3	166	1.66	85.9	61.4	22.2819	11.91	26.8	24	26.8	59	22.5	19.4	0.9	67	96	98	99.1453	69	96.5	104	102.374	99.1453
6	1	1	1	12	12	0.559743	2	159.1	1.591	85.8	48.8	19.2788	11	17.6	19.3	17.6	72	27.4	23.6	1.4	66	100	95.5	106.301	66	106	89	107.011	106.301
6	2	1	0	11	11	-2.24582	1	148.3	1.483	78.1	38.2	17.3692	11.75	21.8	21.8	21.8	214	23.7	21.9	1	64.5	99	98.5	116.367	68	103.5	95	117.04	117.04
6	1	1	1	12.3333	12	0.336117	2	155.5	1.555	81.4	42.3	17.4936	12.05	26.4	25.4	26.4	77	23	19.9	0.9	59	96	96	102.074	63.5	98	95	104.311	102.074
6	1	1	1	11.9167	11	0.123846	2	152.9	1.529	81.1	47.1	20.1468	11.88	25.9	23.1	25.9	148	26.7	23.6	1.2	66.5	102	98.5	111.599	61.5	102	98.5	110.899	111.599
6	2	1	1	12	12	-1.87386	1	152.3	1.523	77.3	39.9	17.2018	11.2	20.3	22	20.3	102	26.2	25.7	1.2	60.5	103.5	102	108.13	61.5	99.5	98.5	106.135	108.13
6	2	1	1	11.75	11	-1.30559	1	162	1.62	83.3	44.9	17.1087	11.75	25.8	22.9	25.8	73	39	33.4	1.8	72	95	90	99.9222	70	100	97	103.609	99.9222
6	2	1	1	11.9167	11	-1.62804	1	158.4	1.584	80.2	38.9	15.5038	11.69	24	24	24	166	31.6	28.6	1.4	70	103	99.5	107.814	70	101	90	102.959	107.814
6	1	2	0	11	11	-0.931138	2	146.2	1.462	75.6	37.4	17.4975		17.2	17.7	17.7	141	23.6	16.7	0.8	63	96	100.5	109.841	58	96.5	94	104.852	104.852
6	2	1	1	11.6667	11	-1.42438	1	163.5	1.635	83	41.5	15.5243		19.3	19.3	19.3	81	26.6	19.7	0.9	68.5	102	97.5	100.942	70	94	96	97.6526	100.942
6	2	1	1	11	11	-2.62082	1	143.6	1.436	75.2	31.9	15.4697		20.8	19.6	20.8	65	22.1	15.3	1	61	95	93	111.037	63	91	88	107.915	111.037
6	2	1	1	11.5833	11	-1.6146	1	154	1.54	81.9	38	16.0229		19.4	23.1	19.4	136	25.9	20.9	1.1	61	97.5	93.5	105.66	63	97	93.5	107.643	105.66
6	2	1	1	11.9167	11	-1.32958	1	160.6	1.606	82.4	44.2	17.1369		23.4	21.5	23.4	73	25.4	21.4	1.1	69.5	91.5	83	96.6528	73.5	99	94	104.88	96.6528
6	2	1	1	11.75	11	-2.21615	1	152.5	1.525	75.6	35.8	15.3937		22.7	18.1	22.7	104	22.8	12.7	0.7	64	96	88.5	97.7384	57	99	94	97.1817	97.7384
6	2	1	1	12.5	12	-0.835126	2	158.9	1.589	84.3	44.7	17.7035		31.1	30.6	31.1	146	26.2	22.5	1.2	83	124	115	134.167	86	120	126.5	137.255	134.167
6	2	1	1	12.5	12	-1.24689	1	160.5	1.605	80.9	42.2	16.3818		26.3	28.2	26.3	113	20	23.6	1.3	62.5	105.5	100	102.388	68	101	100.5	103.257	102.388
6	2	1	1	12.3333	12	-0.286522	2	174.4	1.744	88.4	59.9	19.694		30.2	30.9	30.2	74	23.4	14.9	0.8	71	100	100	94.4909	65	106	100	95.6414	94.4909
6	1	1	1	13.0833	13	1.70157	3	171.3	1.713	88.8	53.1	18.0959		27.5	27	27.5	56	25.3	26.2	1.4	78	112.5	99	106.161	99	117	114	121.816	106.161
7	1	1	1	15.9167	15	3.50847	3	171.3	1.713	92.7	54.8	18.6752	11.7	28.1	24.5	28.1	108	25.7	26.6	1.18	67	113	107.5	111.305	74	109.5	104.5	111.498	111.305
7	1	1	1	16.3333	16	3.75509	3	173.2	1.732	91.5	58.9	19.6345	11.38	27.9	27.3	27.9	130	28.2	24.1	1.2	66	113	110	110.095	71.5	106	112	109.784	110.095
7	1	1	1	14.9167	14	3.19555	3	177.4	1.774	92	74.3	23.6092	11.94	36.9	33.3	36.9	101	21.9	22.8	1.2	62	97	96	91.3978	67	108	107	101.075	91.3978
7	1	1	1	15.0833	15	2.54197	3	165.4	1.654	87	57.3	20.9452	11.81	12.4	17.7	12.4	136	25.4	20.2	1	72	108	108.5	114.144	86	109	106	118.644	114.144
7	1	1	1	14.8333	14	2.51724	3	165	1.65	88.6	62.7	23.0303	12.5	25.3	23.8	25.3	123	38.6	35.7	1.9	62.5	102	103	106.786	61.5	105	108	108.799	106.786
7	1	1	1	15.0833	15	2.37408	3	165.5	1.655	84.2	54.7	19.9706	12.47	29.7	32.7	29.7	105	21.6	18.5	0.9	58.5	108.5	103	99.0644	66.5	106.5	106.5	102.72	99.0644
7	2	2	0	15.5	15	1.67409	3	176.1	1.761	91.8	55.3	17.8323	10.95	31.3	31	31	131	31.5	27.4	1.3	68.5	114	113	109.933	75	114	113	111.152	111.152
7	2	1	1	15.3333	15	3.72378	3	180.2	1.802	96.4	63.4	19.5245		40	39.5	40	206	34.4	30.2	1.4	102	131	121	128.61	82.5	118.5	123.5	117.572	128.61
7	2	1	1	18.0833	18	5.435	3	183.7	1.837	97.3	78.5	23.2622	10.26	42.5	39.6	42.5	175	36.8	34.4	1.6	82.5	125.5	131	120.213	85.5	127	127.5	121.472	120.213
7	2	1	1	18	18	5.90697	3	190	1.9	100.4	69.6	19.2798	10.82	46.1	48.4	46.1	92	34.3	32.5	1.9	109	144.5	146	137.854	100.5	137.5	136.5	129.16	137.854
7	2	1	1	17.5	17	4.63237	3	178.8	1.788	91.8	63.8	19.9566	10.3	45.6	41.7	45.6	172	40.4	34.7	1.7	102.5	131.5	128	127.218	99	125	124	121.678	127.218
7	1	1	1	17.5833	17	4.69896	3	175.6	1.756	94.2	65.5	21.2418	11.77	36.2	31	36.2	125	29.2	26.1	1.1	89	126.5	123.5	120.985	89	127.5	122	126.922	120.985
7	2	2	0	17	17	3.91066	3	198	1.98	101.2	70.5	17.9829	10.86	34.8	39.1	39.1	97	38.7	26.2	1.4	98	136	136	116.352	104	138	135.5	117.987	117.987
7	1	1	1	18.25	18	4.67459	3	170	1.7	91	52	17.9931	10.3	32	26.5	32	216	32.9	29.3	1.4	85.5	122	120	126.595	84	121.5	116.5	124.734	126.595
7	2	2	0	16.3333	16	2.24883	3	173.4	1.734	92.3	59.7	19.8553	10.73	41	26.3	26.3	110	26.5	24.2	1.2	89	117	113	121.524	81	119	115	120.137	120.137
7	1	1	1	18.3333	18		3	167.9	1.679		63.1	22.3835	11.99	32.2	32.1	32.2	80	29.9	31.4	1.4	63	114	104	105.54	62	111	106	105.983	105.54
7	2	1	1	18.6667	18		3	190.6	1.906		85.3	23.4803	11.18	64.9	55.8	64.9	122	38.9	33	1.7	72	120	120.5	106.892	73	113	118.5	103.431	106.892
7	2	1	1	17.75	17		3	182.6	1.826		68.2	20.4542	9.53	52.8	46.5	52.8	119	36.1	37.5	2	70.5	122	118.5	112.437	69	118	112.5	106.774	112.437
7	2	1	1	17.0833	17		3	165.5	1.655		60.2	21.9786	10.34	48.5	43.4	48.5	378	36.8	34.8	1.8	67	120	128.5	121.23	71.5	104.5	127	116.159	121.23
7	2	1	1	15.1667	15		3	176.9	1.769		53.4	17.0642	10.6	33.8	34.9	33.8	268	31.5	31.4	1.75	81	112	110.5	105.712	75.5	116.5	114	107.143	105.712
7	2	1	1	14.6667	14		3	180.4	1.804		59	18.1292	11.4	28.7	28.8	28.7	190	33.1	22.2	0.93	69	115	111	104.056	69	109.5	104	99.2273	104.056
7	2	1		14.5833	14		3	166.3	1.663		45.3	16.38	11.24	27.1	28.9	27.1	265	25.3	22.1	1.07	68.5	100	89	99.5746	69	100	103	104.455	104.455
7	1	1	1	14.5833	14		3	161.8	1.618		41.8	15.9669	12.34	26.2	24.5	26.2	194	26.4	20.6	1.09	62	105	104.5	110.097	65.5	102.5	104.5	110.772	110.097
7	1	1	1	15.5	15		3	165.7	1.657		50.7	18.4656	11.24	29.3	29.1	29.3	111	32.1	29	1.44	72	113	107	112.135	70.5	108	106	109.004	112.135
7	1	1	1	14.5833	14		3	163.6	1.636		52.3	19.5405	11.09	29.8	26.9	29.8	166	26.8	24.1	1.24	61	101.5	97	102.005	67.5	104	104.5	109.005	102.005
7	2	1	1	18.1667	18		3	186.6	1.866		72.7	20.8791	10.55	41.3	40.9	41.3	189	31	26.4	1.1	72	113	111	102.245	71	116	111	103.58	102.245
3	1		1	12.4167	12	1.55056	3	172	1.72	91	62	20.9573	12.48	30.2	30.7	30.2	22	20.6	22.4	0.95	69	105	109	103.663	67	108	106	102.93	103.663
3	1		0	13.5	13	2.25755	3	173	1.73	91	72	24.0569	11.62	30.2	32.2	30.2	39	29.1	20.3	0.91	65	104	84	90.681	62	103	92	91.1348	91.1348
3	1		1	12.0833	12	1.50438	3	175	1.75	90	70	22.8571	12.8	26.1	22.9	26.1	55	16.7	12.8	0.37	68	106	101	96.4912	67	106	124	104.211	96.4912
3	1		1	13.0833	13	2.37602	3	181	1.81	93	74	22.5878	11.87	36.1	36.5	36.1	61	19.8	18.9	0.84	75	115	111	102.381	68	115	100	95.2862	102.381
3	1		1	13	13	1.71332	3	170	1.7	91	53	18.3391	12.43	25.1	23.1	25.1	47	22	23.6	1.06	69	100	100	100.749	67	100	94	97.7528	100.749
3	1		1	12.6667	12	1.26332	3	169	1.69	83	64	22.4082	12.48	31.4	28.1	31.4	77	22.5	21.9	0.95	71	100	101	94.4444	71	111	107	100.347	94.4444
3	1		1	12.6667	12	1.59375	3	173	1.73	89	59	19.7133	12.37	23.7	25.7	23.7	28	20.1	22.9	0.95	60	106	111	97.193	61	110	103	96.1404	97.193
3	1		1	13	13	1.97162	3	174.5	1.745	91	65	21.3463	13.88	26.2	28.3	26.2	21	17.5	12.4	0.48	66	101	104	98.725	68	106	104	100.725	98.725
3	1		1	13.5833	13	2.76303	3	184	1.84	94	70	20.6758	12.18	36.4	30.4	36.4	93	29.1	22.9	1	79	112	109	98.0392	77	120	119	103.268	98.0392
3	1		1	13.4167	13	2.42007	3	175	1.75	94	73	23.8367	12.18	37.8	34	37.8	67	22.5	22	1.12	61	115	103	101.087	66	115	100	101.812	101.087
3	1		1	12.4167	12	1.57394	3	174	1.74	91	59	19.4874	12.58	29	23.3	29	67	19.2	17.9	0.68	76	123	101	106.383	71	106	102	98.9362	106.383
3	1		1	13.6667	13	2.30022	3	171	1.71	92	68	23.255	11.75	41.5	38.4	41.5	97	22.9	17.7	1.02	76	117	107	111.111	77	111	99	105.128	111.111
3	1		1	13.0833	13	1.55475	3	173	1.73	84	56	18.7109	12.01	36.7	32.2	36.7	46	23.2	21.1	1	69	97	98	89.7959	74	105	99	95.5326	89.7959
3	1		1	12.5833	12	1.79063	3	176	1.76	89	74	23.8895	13.01				35	19	16.2	0.8	70	103	85	90.5263	75	103	99	97.193	90.5263
3	1		1	12.5833	12	1.76387	3	173.3	1.733	93	61.9	20.6107	11.7	24.5	27.2	24.5	46	23.8	22.4	1.01	69.5	114	98	106.026	68.5	100.5	92.5	112.311	106.026
3	1		1	12.9167	12	2.03795	3	174	1.74	91.1	77.3	25.5318	12.55	33.1	34.1	33.1	103	19.5	18.2	0.76	71	103	106.5	99.4681	69.5	106	94.5	107.624	99.4681
3	1		1	13.0833	13	1.47736	3	163.3	1.633	88	58	21.7498	12.35	23.8	23.6	23.8	75	20.4	19.2	0.94	60	90.5	90	96.5863	57.5	95.5	99.5	113.972	96.5863
3	1		1	12.4167	12	1.58117	3	177.3	1.773	89	59	18.7687	12.02	32.2	30.5	32.2	66	27	18.5	0.79	64	115.5	102.5	97.4093	64.5	115.5	108.5	116.467	97.4093
3	1		1	13.3333	13	2.03496	3	173.2	1.732	90.6	58.6	19.5345	11.71	36.4	29.3	36.4	160	26.4	24.2	1.04	71.5	101.5	103	102.507	73.5	113	107	117.505	102.507
3	1		1	12.5	12	1.61508	3	173.9	1.739	90	63	20.8325	11.48	29.4	24.8	29.4	101	25.7	21.8	1.22	65.5	110	98.5	97.1631	67	104.5	100	108.333	97.1631
3	1		1	12.5833	12	1.33874	3	169.5	1.695	87.4	56	19.4917	13.02	20.4	21.3	20.4	72	23.3	24.6	1.27	66	104.5	98	100.75	68	98.5	97.5	109.497	100.75
8	2		1	16	16	2.14	3	176.8	1.768	92.8	61	19.5149	9.99	42.3	41.7	42.3	166	56.3	50.1	2.49	90.5	115.5	119	118.5	94	117	118.5	121.9	118.5
8	2		1	15.8	15	1.43	3	163.4	1.634	88.4	53.4	20.0003	10.05	46.8	46.1	46.1	127	62	45.8	2.44	79	114	110	123	80	111	108	121.9	123
8	2		1	16.2	16	0.45	2	158.4	1.584	80.9	43.9	17.4966	10.66	28.9	29.8	28.9	113	39.7	31.3	1.48	88.5	110	115	126.6	86	116	112	126.5	126.6
8	2		1	15	15	0.17	2	159	1.59	82.6	46.3	18.3141	10.23	24.3	23.5	24.3	123	37.5	28.4	1.39	79	105	108	119.6	77	106	106	119.2	119.6
8	2		1	16.2	16	2.29	3	174	1.74	93.4	57.7	19.058	10.32	43.3	40	43.3	148	50.1	40.1	2.24	81.5	121.5	113.5	120.8	81	120	114	119.8	120.8
8	2		0	15.3	15	1.4	3	176.2	1.762	90.1	58.9	18.9716	9.88	37.1	32.6	37.1	105	64.4	46.2	2.7	91.5	119.5	122	119.6	86	124	117	117.4	117.4
8	2		0	15	15	0.76	2	172.7	1.727	86.7	55.6	18.6419	10.22	40.6	34.2	40.6	185	51.5	46.1	2.25	88	133	120	124.1	86.5	131	131	125	125
8	2		1	14.8	14	0.87	2	170.1	1.701	88.5	51.8	17.9028	10.72	41.1	38.9	38.9	117	49	43.7	2.26	79.5	108	114.5	117	88	113	104.5	117.4	117
8	2		1	15	15	0.85	2	169.6	1.696	87.6	52.9	18.3909	9.71	34	33.4	34	200	48.3	45.6	2.96	93	111	114	120.1	93	108	117	121	120.1
8	2		1	15.3	15	2.15	3	184.1	1.841	95.8	64	18.8831	9.82	35.4	34	35.4	101	52.3	42.7	2.28	79	118	121	111.8	85.5	120	119.5	114.7	111.8
8	2		1	15.3	15	1.14	3	171.7	1.717	88.7	55.2	18.724	10.51	35.8	33.7	33.7	209	41.1	38.6	2.12	71.5	110	105	106.8	72	106	112	109.4	106.8
8	2		1	14.4	14	1.67	3	181.8	1.818	95.6	63.3	19.1521	10.09	45.7	42.1	45.7	83	58.5	43.3	2.26	97	129	126	126.8	100	125	124	125.8	126.8
8	2		1	15.3	15	1.36	3	174.5	1.745	90.3	52.9	17.3726	10.33	41.2	36.6	36.6	79	55.9	46.4	2.22	80	112	109	109.8	78	113	118	112.6	109.8
8	2		1	14.4	14	-0.49	2	152.6	1.526	80	39.4	16.9195	11.25	27.6	23.8	27.6	183	38.7	29.6	1.51	85.5	107	103	124.3	81	104	108	123.4	124.3
8	2		1	14	14	-0.6	2	154	1.54	80.6	40.4	17.0349	11.2	24.2	22.6	24.2	114	43.5	27.8	1.72	76	103	102	118.3	79	103	104	120.7	118.3
8	2		1	14.3	14	-0.44	2	159	1.59	81.5	37.7	14.9124	10.65	19.6	19.9	19.9	124	44.6	41.5	2.15	100	107	108	122.4	101	107.5	112	123.5	122.4
8	2		1	14.1	14	-0.38	2	157.2	1.572	82.3	39.7	16.0652	12.14	20.3	20.8	20.3	441			1.57
8	2		1	16.2	16	1.99	3	172.1	1.721	91.4	55.4	18.7046	10.04	33	30.4	33	149	56.2	50.5	2.69	90.5	116.5	110	119.4	93.5	115	121	122.9	119.4
1	1		1	14.8333	14	2.98879	3	173.6	1.736	91.7	68.6	22.7627	10.83	37.5	35.8	37.5	85	28.1	26.4	1.32	72.5	109	102	105.587	76	107	103	106.518	105.587
1	1		1	15.0833	15	3.06042	3	173.2	1.732	91.3	62.3	20.7679	10.48	39.8	34.3	39.8	76	32.4	29.7	1.39	76.5	106	103	105.506	71.5	106	107	104.098	105.506
1	1		1	14.9167	14	2.96131	3	172.7	1.727	91.6	61.5	20.6201	11.51	31	28.7	31	68	26.5	23.8	1.29	70	107	102	104.848	68	110	109	107.915	104.848
1	1		1	15.5	15	2.96811	3	165.7	1.657	90.4	60.3	21.962	10.96	31.1	23.7	31.1	210	27.5	26.8	1.43	62	94	89	97.3961	63	100	99	104.154	97.3961
1	1		1	15.4167	15	3.03076	3	168.2	1.682	90.3	65	22.9753	10.38	29.8	28.1	29.8	123	31.3	31.1	1.5	78	114	111.5	116.596	62	105	105	104.035	116.596
1	1		1	15.3333	15	3.32953	3	177.3	1.773	90.4	77.1	24.5266	10.58	45.1	38.5	45.1	94	29.9	33.4	1.71	58	100.5	89	88.0783	66	99	96	92.7835	88.0783
1	1		1	15.1667	15	3.07369	3	174	1.74	90	64.4	21.271	11.51	29	24.1	29	94	26.7	28.5	1.52	67	113	104	102.5	68	110	101	101.4	102.5
1	1		1	15	15	2.41242	3	166.1	1.661	86	49.1	17.7968	10.26	31.3	30.6	31.3	131	34	35.2	2.62	81	126	110	122.868	83	121	118	124.085	122.868
1	1		1	14.6667	14	2.54273	3	171.2	1.712	87.8	55.1	18.7994	10.44	27.2	26.2	27.2	105	29.9	28.5	1.86	73	106	104.5	103.846	72.5	102	100	100.549	103.846
1	1		1	14.5833	14	2.7159	3	177	1.77	87.8	59.9	19.1197	11.27	31.5	26	31.5	90.63	23.4	21.9	1.08	67.5	109	101	95.3608	68.5	107	97.5	92.668	95.3608
1	1		1	16.3333	16	3.9255	3	174.2	1.742	93.8	63.1	20.7938	10.5	35.4	28.3	35.4	109.07	30.5	27.3	1.43	68	106	109	106.893	62	107	110	105.682	106.893
1	1		1	16.5	16	3.23	3	161.2	1.612	88.1	50.5	19.434	10.47	25	22.1	25	181	30	29.8	1.82	60.5	94.5	94.5	102.485	61	95.5	92	101.078	102.485
1	1		1	16.25	16	3.42032	3	168.4	1.684	89.4	63.9	22.5329	11.53	35.3	33.8	35.3	180.63	25.9	24.3	1.37	62.5	109	106	108.25	61.5	107	105	106.565	108.25
1	1		1	16	16	2.77578	3	161.6	1.616	85.7	48.6	18.6103	10.75	31.4	28.6	31.4	151.22	29.2	30.6	2.05	67.5	102.5	93	106.478	67.5	98	97	106.534	106.478
9	2		1	12.75	12	-1.80645	1	135.6	1.356	74.4	38.4	20.8839	12.57	17.3	14.3	17.3	83	24.2	14.8	0.61	53	85.5	83.5	105.338	51.5	92	86	109.756	105.338
9	2		1	12.6667	12	-1.74078	1	146.7	1.467	75.9	38	17.6573	12.33	23.1	19.7	23.1	46	21.5	24.6	0.7	66	95.5	88	108.62	63.5	94	88.5	107.283	108.62
9	2		1	12.5833	12	-0.10711	2	163.5	1.635	87.8	67.1	25.1008	11.69	30.7	25.1	30.7	71	24.5	23.7	0.85	53	93	95	95.9395	59	93.5	88.5	96.2076	95.9395
9	1		1	12.25	12	1.30493	3	168.8	1.688	89	63.7	22.356	11.42	26.8	28.9	26.8	63	28.7	29.3	1.34	67	105	95.5	101.73	68	108.5	98	106.025	101.73
9	2		1	13	13	0.084002	2	164.7	1.647	89.1	55.2	20.3494	10.68	32.5	26.2	32.5	55	28.1	28.2	1.57	54	94.5	92	96.1231	61	101	105	106.715	96.1231
9	1		1	13.5	13	1.61418	3	163.9	1.639	87.5	51.1	19.0223	12.19	27.3	24.3	27.3	86	27	14.3	0.82	66	103	95	106.926	70.5	100	102	111.795	106.926
9	2		1	13.75	13	0.783215	2	170.8	1.708	90.4	69	23.6523	10.21	40.5	40.1	40.5	101	43.8	23.6	1.31	70	107	107	107.372	67	114	106	108.037	107.372
9	2		1	15.3333	15	2.51343	3	177.1	1.771	95.9	85	27.1008	10.46	47.4	45	47.4	58	33.1	20.1	0.98	71.5	104	103.5	103.333	69	105	101.5	100.75	103.333
9	2		1	13.5833	13	1.09481	3	177.9	1.779	92.1	85.8	27.1104	11.41	47.1	46.6	47.1	36	26.3	23.6	1.04	72	106	98.5	97.5825	69	100.5	101	94.8125	97.5825
9	2		1	14.5833	14	0.768815	2	165.8	1.658	87.4	61.7	22.4448	11.75	32.8	26.5	32.8	50	31.4	25.8	1.16	64	98	91	97.7778	68	97	97	101.374	97.7778
9	2		0	14.4167	14	-0.104266	2	162.8	1.628	82.7	46.5	17.5446	11.17	27.5	25.5	27.5	178	33	26.8	1	54.5	104	101.5	99.0476	65	103	96	100.686	100.686
9	1		1	14.1667	14	1.83734	3	159.3	1.593	84.6	65.5	25.8113	11.86	36	28.8	36	69	23.3	23.2	1.05	66	103.5	101	109.029	64.5	107	108	111.89	109.029
9	2		1	15.5	15	2.09939	3	174.5	1.745	93.1	73.7	24.2034	10.81	41.7	44.3	41.7	76	39.5	30.2	1.65	70.5	110	102.5	106.511	63.5	106.5	108	103.077	106.511
9	1		1	11.5	11	-0.536654	2	146.5	1.465	77.7	39.8	18.5442	12.16	18.8	16.9	18.8	67	21.2	20.9	1.22	63.5	92	94.5	111.632	62.5	91	95	111.186	111.632
9	2		1	11.6667	11	-1.6152	1	156.3	1.563	81.7	36.8	15.0636	11.47	17.6	14.9	17.6	142	23.9	23.3	1	58.5	90	91	98.6815	58	91.5	84.5	96.1776	98.6815
9	2		1	12.3333	12	-0.871099	2	165	1.65	84.2	49.4	18.1451	12.23	29.3	23.3	29.3	96	28.8	20.8	0.99	71.5	110	108	111.733	64	99	100	101.466	111.733
9	2		1	11.6667	11	-1.6431	1	156.5	1.565	80.6	42.8	17.4749	12.42	19.5	18.6	19.5	163	22.7	18.9	0.93	67	93	89.5	100.686	68.5	86	93	99.6778	100.686
9	2		1	12.5	12	-1.09913	1	156.1	1.561	81.7	45.5	18.6726	12.13	26.3	25.9	26.3	159	22.2	23.9	0.88	56.5	93	87	97.2051	59	93.5	90	99.5893	97.2051
9	2		1	11.8333	11	-1.05149	1	159.3	1.593	83.5	57.6	22.6982	12.75	30.6	27	30.6	59	19.2	18.1	1.01	58	95	90	96.89	66	92	88.5	99.4353	96.89
9	1		1	11.6667	11	-0.183758	2	152.1	1.521	76.9	47.7	20.6186	13.83	22.1	20.6	22.1	45	14.3	18.5	0.92	72	98	96.5	106.643	64	98.5	88.5	99.3666	106.643
4	2		0	15.25	15	0.828486	2	171.2	1.712	86.4	54.5	18.5947	10.36	22.3	25.6	25.6	74	24.9	27.2	1.31	66	106	104	97.8723	61	103	97	92.0635	92.0635
4	2		1	15.75	15	2.49823	3	187.1	1.871	95.9	69.8	19.9392	8.56	51.1	45.5	51.1	110	41.1	37.5	2.3	78	121	123	107.602	78	122	117	105.931	107.602
4	2		0	16.0833	16	3.4389	3	188.4	1.884	100.5	80.3	22.6232	9.59	42.5	44.6	44.6	144	30.3	27.2	1.37	80.5	116	111	104.859	75.5	115	114	103.308	103.308
4	2		1	15.8333	15	2.62363	3	189.2	1.892	95.9	77.3	21.5942	9.16	44.9	41.3	44.9	164	32.6	32.3	1.79	61	112	109	93.3002	61	117	102	92.4092	93.3002
4	2		1	16.4167	16	3.52075	3	193	1.93	99.8	80.8	21.6919	9.18	49.3	41.7	49.3	99	32.3	28.8	1.39	74	112	119	98.7055	75	118	115	99.435	98.7055
4	2		0	15.5833	15	1.60453	3	179.3	1.793	90.9	57.4	17.8546	10.57	30.7	30.1	30.7	75	27.5	27.8	1.33	60	117	106	97.7547	61	111	108	96.7185	96.7185
4	2		1	15.5	15	2.37737	3	188	1.88	95.3	78.6	22.2386	10.12	48.7	41.4	48.7	100	34	26.5	1.04	71	117	113	98.6077	78	117	115	102.31	98.6077
4	2		0	16	16	2.77035	3	190.8	1.908	96	81.6	22.4147	8.95	40.1	33.5	40.1	80	35.1	28.2	1.33	64	113	104	90.4992	72	111	113	94.8718	94.8718
4	2		1	15.5	15	2.21139	3	185.3	1.853	94.7	70.1	20.4158	9.92	48.6			125	37.5	32	1.64	78	114	111	102.02	78	116	114	104.23	102.02
4	2		1	16.0833	16	3.74867	3	192.1	1.921	102.6	82.5	22.3563	9.25	47.6	41.4	47.6	135	37.5	38.7	2.46	72.5	118	111	101.259	77	120	111	103.183	101.259
4	2		1	16.0833	16	3.01517	3	184.1	1.841	97.5	78.1	23.0432	9.03	50.3	45.1	50.3	103	40.7	43.1	2.14	68	114	107.5	100.783	70	123	102.5	102.338	100.783
4	2		1	16.4167	16	2.72173	3	184.3	1.843	95	67.9	19.9903	8.72	42.2	40.9	42.2	86	44.9	42	2.14	72	114	109	101.114	70	121	110	102.381	101.114
4	2		1	15.4167	15	1.60585	3	175.5	1.755	90.9	63	20.4544	9.59	39.1	32.9	39.1	93	30.3	23.3	1.18	65.5	108	100.5	97.6827	66	113	99	99.6416	97.6827
4	2		1	16.4167	16	2.72889	3	188.1	1.881	94.2	79.9	22.5824	9.41	50	45.5	50	141	40.5	36.8	1.7	85	123	116	104.854	81	120	121	103.955	104.854
4	2		0	16.3333	16	2.42182	3	174.3	1.743	93.4	60.9	20.0458	9.26	36.6	44.4	44.4	103	36.4	34.3	1.94	81	115	105	115.326	71	110	106	109.647	109.647
4	2		1	15.5	15	2.01886	3	176.3	1.763	92.7	72.5	23.3256	9.78	29.8	37.4	29.8	79	36.3	25.7	1.25	61	107	105	98.913	66	113	107	103.906	98.913
4	2		1	14.75	14	2.31433	3	190.4	1.904	97.7	80.8	22.2883	9.81	40	39.7	40	80	34.2	35	1.9	84	114	114	101.217	78	105	111	95.1456	101.217
4	2		1	15.5833	15	2.3412	3	186	1.86	95.7	66.2	19.1352	9.98	47.8	36.7	47.8		32.3	27.9	1.26
4	2		1	15.8333	15	3.0552	3	188.8	1.888	98.6	82.3	23.0885	9.47	59.3	61.4	59.3	111	34.4	33.8	2.02	85	125	114	109.367	84.5	111	113.5	103.518	109.367
4	2		1	14.9167	14	1.58191	3	179.5	1.795	92.9	62.2	19.3046	9.64	28	29.3	28	95	30.3	32.6	1.39	72	107.5	95	97.861	75	105	103	99.8236	97.861
4	2		1	14.8333	14	1.44152	3	175.9	1.759	91.9	63.1	20.3938	9.74	30.5	27.7	30.5	95	29.1	24.5	0.84	75	110	98	102.258	75	111	108	105.946	102.258
4	2		1	13.9167	13	0.646494	2	177	1.77	90.1	56	17.8748	10.04	44.4	27.3	44.4	195	29	30.4	1.51	68	104	102	96.649	76.5	108	115	104.812	96.649
4	2		1	14	14	-0.0724932	2	168.7	1.687	84	53.2	18.6931	9.77	30.2	24.9	30.2	135	28.4	33.3	1.8	71	105	98	99.2754	64	101	96	94.5652	99.2754
4	2		1	13.8333	13	-0.483746	2	161.4	1.614	82.2	43.1	16.5451	10.66	29.5	26.3	29.5	98	29.7	32.8	1.77	58	105	101	101.441	66	109	101	105.444	101.441
4	2		1	13.5	13	0.937929	2	181.8	1.818	92.8	71	21.4818	9.55	46.1	43.9	46.1	154	37.1	28.7	0.9	68	116	101	96.9388	67	110	100	94.4587	96.9388
4	2		0	13	13	-1.564	1	153.1	1.531	81.5	38	16.2119	10.75	16.6	20.8	20.8	112	25.8	24.8	1.27	63	93	92	104.641	63	90	91	103.94	103.94
4	2		0	13	13	0.544468	2	181.6	1.816	92.4	64.1	19.4369	10.16	39.1	42.7	42.7	99	25	22.7	0.97	71	110	116	99	79	116	118	105.387	105.387
4	2		1	13.75	13	0.47	2	170.7	1.707	88.4	58.1	19.9393	10	47	49.6	47	142	24.3	18.2	0.78	51	100	92	89.5028	61	102	96	95.9259	89.5028
4	2		1	12.5833	12	-0.717272	2	166.5	1.665	84.6	49.4	17.8196	10.45	24.5	24	24.5	262	23.1	21	0.97	46	83	95	85.8238	53	92	87	88.1292	85.8238
4	2		1	14.25	14	0.235892	2	180	1.8	85	62.5	19.2901	11.63	28.8	25.9	28.8	78	21.1	22.1	0.76	66	96	108	88.2353	68	108	106	91.7073	88.2353
4	2		1	11.25	11	-0.263264	2	180.5	1.805	93.2	65.9	20.227	10.43	34.5	29.8	34.5	51	32.5	32.6	1.81	76	102	97	93.2994	71	101.5	97	93.5764	93.2994
4	2		1	13.9167	13	0.403599	2	177.9	1.779	87.8	59.4	18.7687	10.67	26.8	30.5	30.5	104	28.7	25	1.1	68	106	104	96.0276	69	105	97	92.8877	96.0276
4	2		1	14.5	14	1.79493	3	186	1.86	96.6	60.1	17.372	9.7	33.7	28.8	33.7	90	35.3	37.1	1.54	72	106	106	96.1083	78	113	114	103.215	96.1083
4	2		2	13.75	13	1.94206	3	189.5	1.895	98.4	88.5	24.6448	10.47	48.4	45.3	48.4	57	32.4	29.3	1.19	69	115	113	97.5369	76	118	111	100.66	100.66
4	2		1	13.3333	13	0.112252	2	175.1	1.751	88.4	52.7	17.1885	11.7	23.7	18.7	23.7	80	29.1	27.1	1	73	101	96	96.2567	77	97	100	96.1404	96.2567
4	2		0	13.8333	13	-0.460415	2	161	1.61	82.5	41.6	16.0488	10.95	24	22.4	24	134	19.8	16.6	0.68	72	103	102	108.309	76	101.5	105.5	110.01	110.01
4	2		1	13	13		2	181	1.81	91.6	79.8	24.3582						21.5	20.3	0.86
4	2		1	13.1667	13	0.710288	2	176.7	1.767	91	82.1	26.2948	11.99	43.2	36.3	43.2	22	20.9	21.8	1.04	66.5	106	99	95.2632	66	101.5	83	87.8947	95.2632
4	2		1	13.75	13	-0.659509	2	153	1.53	80.5	44.5	19.0098	11.38	30.3	27.2	30.3	133	23.3	23.6	1.15	65	101	97	109.242	60	94	93	102.596	109.242
4	1		1	12.5	12	0.72	2	159.7	1.597	83.2	47.9	18.7813	10.92	27.9	22.7	27.9	52	23.3	24.1	1.09	63	102	103	106.3	61.5	98	96	101.4	106.3
4	1		1	13	13	1.05	3	159	1.59	85	49	19.3821	10.44	29.6	27.9	29.6	83	27.8	26.7	1.34	62	97	99	105.5	66	98	100	107.6	105.5
4	1		1	12.7	12	1.86	3	177.9	1.779	91.8	58.7	18.5475	10.57	32.4	30.8	32.4	111	29.7	27.9	1.25	64	112	106.5	98.6	66	111	110	99.9	98.6
4	1		1	13	13	1.66	3	167.9	1.679	89.7	59.2	21	10.95	35.6	26.7	35.6	134	27	24.5	0.87	80	113	105	116.2	65	106	99	105.3	116.2
4	1		1	14	14	2.39	3	174.7	1.747	89.5	56.3	18.4469	10.77	27.3	30.5	27.3	278	28.2	26.1	1.22	73	112	111	107	73	110	105	102.7	107
4	1		1	13.5	13	1.76	3	166.8	1.668	88.4	51.9	18.6541	10.92	31.6	29.1	31.6	161	23.9	24.9	1.3	72	106.5	109	111.1	71	109	110	110.5	111.1
4	1		1	13.3	13	1.17	3	161.2	1.612	82.2	52.7	20.2806	10.45	24.9	27.4	24.9	80	28.2	28.2	1.25	71	99	104	102.6	69	98	103	101.4	102.6
4	1		1	13.1	13	1.31	3	161.9	1.619	86.8	52.2	19.9148	9.93	26.7	26.5	26.7	128	27.4	24.4	1.36	67	103	93	101.3	70	98.5	103	104	101.3
4	1		0	14.2	14	2.08	3	168.3	1.683	85.3	60.1	21.2181	9.4	35.8	33.3	35.8	91	34.6	30.6	1.72	68	112	103	103.1	71.5	111	111.5	106.8	106.8
4	1		1	14.3	14	3.47	3	185.6	1.856	98.1	77.1	22.382	10.65	37.8	29.1	37.8	74	28.1	25.6	1	74	116	109	100.4	75	119	112	103.3	100.4
4	1		1	14.8	14	2.7	3	169.7	1.697	89.3	69.1	23.9946	10.87	33.8	31	33.8	98	27.3	27.7	1.07	69	113	103	104.4	67	108	106	103.2	104.4
4	1		1	13.5	13	2.47	3	175	1.75	93.6	67.8	22.1388	10.81	36.4	45.2	45.2	112	32.4	30.4	1.21	72	107	108	104.6	70.5	115	107	106.6	104.6
4	1		1	15.4	15	3.35	3	174.8	1.748	91.8	69.1	22.6149	10.17	34	33.3	34	85	27.1	27.7	1.36	74	114	113	106.5	74	114.5	106	104.2	106.5
4	1		1	14.5	14	2.19	3	162.6	1.626	88.4	54.7	20.6893	10.35	27.6	26.3	27.6	47	29.7	27.7	1.56	65.5	100	96	105.7	61	92	92.5	98.6	105.7
4	1		1	14.1	14	2.51	3	175.1	1.751	89.6	65.5	21.3633	10.8	38	30.1	38	60	28.7	31.3	1.44	70	108.5	110	99.7	76.5	109	108	102.7	99.7
4	1		1	13.6	13	2.02	3	168.8	1.688	89.6	61.5	21.5839	10.4	31.6	28.2	31.6	75	32.6	32.3	1.57	63	109	103	101.3	65	109	106	102.6	101.3
4	1		1	14.3	14	2.42	3	170	1.7	89.3	59.1	20.4498	10.82	28	25.6	28	102	23.6	24.5	1.34	73	110	105	105.8	74	111	100	105.6	105.8
4	1		1	15.1	15	3.35	3	180.7	1.807	91	77.6	23.7654	9.73	37.3	34.2	37.3	85	21.2	25.8	1.12	75	111	110	99.7	71	114	113	100.3	99.7
4	1		1	15.6	15	3.36	3	172.6	1.726	92	67.1	22.5238	10.51	37.3	30.6	37.3	137	24.8	28.6	1.78	64	105	106	101.6	65	104	102	99.8	101.6
4	1		1	15.6	15	3.2	3	173	1.73	88.9	63.7	21.2837	10.61	32.6	32.8	32.6	103	31	26.1	1.54	66	114	111	102.9	66	112	111.5	102.1	102.9
4	1		0	16.2	16	3.76	3	171.9	1.719	93.9	66.6	22.5384	10.04	35.4	32.8	35.4	80	26.6	28.5	1.43	70	106	109	108	69	106	108.5	108.9	108.9
4	1		1	16.1	16	3.96	3	174.9	1.749	96.1	79.2	25.8908	10.22	37.2	34.2	37.2	132	25.3	24.9	1.26	72	114	117	114.4	79	120	119	120.5	114.4
4	1		1	15.7	15	2.91	3	166.7	1.667	86.9	63.1	22.7069	9.96	37.7	32.2	37.7	145	30.2	35.6	1.9	61	106	102	100.5	64	106	99	100.2	100.5
4	1		1	15.5	15	3.16	3	170.8	1.708	89.6	73.7	25.2634	10.84	36.5	32.7	36.5	93	21.1	23.8	1.33	69	111	105	102.7	64	106	109	100.8	102.7
4	1		1	15.5	15	3.43	3	174.4	1.744	92.3	76.5	25.1518	10.71	35.4	32.3	35.4		23	23.1	1.2	73	113	107	103.9	74	109	108	103.2	103.9
4	1		1	16.4	16	3.54	3	170.8	1.708	88.3	66.9	22.9324	10.47	26.2	29.7	29.7	108	26.4	27.8	1.34	72	114	104	104.5	73.5	105	108	103.2	104.5
4	1		1	16.4	16	3.59	3	170.9	1.709	89.3	59.3	20.3035	10.7	26.8	29.7	29.7	163	26.3	27.5	1.5	72	112	107	105.4	72.5	117	113.5	109.8	105.4
4	1		0	14.2	14	2.05	3	165.5	1.655	86.4	59.7	21.7961	10.5	39.4	32.2	39.4	140	30.3	28.7	1.29	74	107	109	108.6	71	106	111	107.6	107.6
4	1		1	14.2	14	2	3	163.7	1.637	87.2	56.7	21.1585	10.27	32.7	34.2	32.7	160	22.1	24.1	1.11	68	106	104	108.7	72	102	101	107.2	108.7
11	2	1	1	14.25	14	0.241554	2	168	1.68	83.5	54.7	19.3807	11.52	18.8	20.3	18.8	157	22	18.6	0.89	65	102	102		67	102	102
11	2	1	1	14	14	0.0454642	2	158.3	1.583	83			10.17	25.6	21.5	25.6	545	27.3	16	0.83	68	100	101.5		66	109.5	96
11	2			16.0833	16	2.57429	3	190.2	1.902	94.6			9.04	56.4	55.2		113	40.2	25.5		69	107.5	109		65	115	112
11	2	1	1	13.25	13	-0.0196058	2	173.1	1.731	87			11.01	24	22.8	24	82	27.3	18.3	0.97	65.5	106.5	95		70.5	97	97
11	2	1	1	16.25	16	2.92525	3	192.7	1.927	96.7			9.69	48.7	42.7	48.7	87	35.2	19.4	0.97	77	127	119		83	121	123.5
11	2	1	0	13.5	13	0.636722	2	175.5	1.755	92.3	56.8	18.4414	9.6	35.3	31.8	35.3	164	25.8	23	0.96	72	110.5	104.5		72	112	119
11	2	1	1	12.75	12	-0.370457	2	178	1.78	86.5	59.5	18.7792	11.14	28.6	27.8	28.6	115	21.7	12.4	0.58	78	109	110		78.5	108.5	105.5
11	2	1	1	13.25	13	0.399832	2	179	1.79	91.5	57.6	17.977	10.69	29.6	28	29.6	102	22	19.2	1.01	70	115.5	111.5		69	106	104
11	2	1	1	16.3333	16	3.03939	3	189	1.89	97.2	83.5	23.3756	9.76	57.7	54.3	57.7	120	41.5	34.6	1.92	84	126.5	130		80	123	125.5
11	2	1	0	13.25	13	0.399832	2	180.5	1.805	91.5			10.58	39.7	39.4	39.7	188	32.5	13.7	0.61	78	106	112		74	113	109
11	2	1	1	12.9167	12	-0.523459	2	160.6	1.606	83.7	59.2	22.9525	10.71	33.8	27.6	33.8	141	28.1	25	1.29	65	94	95		69.5	101.5	98.5
11	2	1	0	15.8333	15	2.58613	3	187.8	1.878	96.2			9.96	47.1	45	47.1	127	31.6	24.1	1.34	76	118	126.5		75.5	121	122.5
11	2			13.75	13	0.0832752	2	169.4	1.694	84.9	54	18.8177	10.98	32.2	31.1			26.5	24.7	1.18	74	116	113		72	122	115
11	2	1	1	13.1667	13	-0.718962	2	157.4	1.574	80	40.75	16.4482	11	25.1	24.2	25.1	170	24.4	17.8	1.01	66	101	100		71	106	103
11	2			13.5833	13	0.00284625	2	172.8	1.728	85.1	54	18.0845	9.7	33.3	30.4			27.8	25.5	1.02	82	124	114		89	121	117
11	2	1	1	14	14	0.459099	2	176.2	1.762	87.2			11.2	33.3	35.3	33.3		26.5	22.4	1.18	76	123	119		77	114	115
11	1			13.1667	13	0.787382	2	152.8	1.528	77.5	38.9	16.6611	11.66	23.5	21.9		137	21.5	19.5	1.27	63	100	88		62	98	98
11	2	1	0	16.25	16	2.78808	3	181.9	1.819	95.5			9.48	33.1	30.6	33.1	87	41.2	24.4	1.22	71	103	109		65	104	113
11	2			14	14	-0.210595	2	170	1.7	80.4			10.04	35.5	35.1		570	26.2	31		72	111	114		76	100	108
11	2	1	1	14.3333	14	1.10722	3	183.5	1.835	91.6	64.2	19.0661	9.91	30	34.2	30	133	27.7	27.7	1.39	75.5	117	116		76	115	112
11	2		1	13.3333	13	-0.0999175	2	178.3	1.783	85.6	48.2	15.1616	10.81	26.6	24.1		334	26.1	23.2	1.03	66.5	106.5	101		79	103	106.5
11	2			15.9167	15	2.78808	3	191	1.91	97.5			9.7	46.7	43.4		70	32.4	31.5	1.71	77	117	123		84	116	123
11	2	0	1	13.9167	13	0.828943	2	184	1.84	91.5			10.19	41.1	49	49	150	26.2	27.4	1.25	74	111	107		73	117	100
11	1	1	1	16.1667	16	4.34142	3	176.5	1.765	92.7	75	24.0753	9.85	41.6	41.9	41.6		32.1	34.8	1.74
11	2	1	1	14.0833	14	0.639009	2	171.5	1.715	88.5	58.8	19.9917	10.07	31.6	28.3	31.6	124	25.8	22.9	1.27	72	92.5	92.5		69.5	101	100
11	1			16.1667	16	3.65867	3	166.5	1.665	85.3	61.8	22.2926	10.92	21.7	26.1			25.4	25.8	1.43	61	101	102		67	107	102
11	1			16.1667	16	4.52576	3	179.2	1.792	94.3	78	24.2895	10.26	40.3	34.5			27.1	22.7	0.95	71	111	105		71	115	105
11	2	1	1	15.1667	15	1.63353	3	175.5	1.755	91.5			9.27	34.4	31.7	34.4	148	39.1	37.8	2.7	100	116	116		95	114	117
11	1	1	1	15	15	2.83831	3	166.5	1.665	89.3	52.5	18.9379	11.23	26.2	21.6	26.2	54	29.9	26.3	1.2	68	99	95		70	102	96
11	2			15.3333	15	2.33405	3	181.8	1.818	97	80	24.2048	9.93	51.1	46.8			36.8	31.9	1.68	79	119	121		79	121	121
11	2	1	1	14.4167	14	2.23592	3	192.9	1.929	102.2			9.54	49.2	41.6	49.2					75	126	121.5		76	114	120
11	1	1	1	14.4167	14	2.03238	3	160	1.6	85.5			10.65	26.7	27.9	26.7	107	26.4	24.7	1.12	72.5	96.5	103.5		77	96.5	107
11	1			16	16	4.47395	3	180.3	1.803	94.9	71	21.8407	10.78	38.6	36.2			22.4	25.6	1.11
11	2	1	1	15.0833	15	2.16347	3	186.5	1.865	97			9.35	47.9	50.3	47.9	95	36.7	30.3	1.52	66.5	115.5	105.5		67.5	108	101.5
11	1	0	1	15.25	15	3.33612	3	171.5	1.715	91			10.73	26.9	23.2	23.2	120	32.8	22.7	1.03	65.5	93	102.5		62	97	107
11	2	1	1	15.0833	15	1.8982	3	192	1.92	94.5			9.73	40.1	47.4	40.1	129	42.7	36.3	2.07	84	110	116		83	116	114
11	1			16.25	16	5.17215	3	187.7	1.877	94.5	84	23.8424	10.12	39.7	38.9		41	37.1	24.7	1.3	78	118	123		85	125	107
11	1	1	1	16.8333	16	4.36915	3	169.9	1.699	88.5			10.71	39.5	35	39.5	76	22.1	22.6	1.03	66	108	95		64	97	92
11	2	1	1	15.0833	15	1.8982	3	189	1.89	94.5			9.7	57.6	57.6	57.6	119	45.8	25.5	1.5	78.5	120.5	122		74	116	117
12	2	1	1	14.25	14	-0.169443	2	159.5	1.595	79.4	46	18.0816	11.25	29.7	25.8	29.7	189	24.1	21.6		61	97	99		58	94.5	97
12	2	1	1	14.0833	14	0.0346778	2	169	1.69	82.4	72.6	25.4193	14.27	28	22.9	28	94	15.5	8.9		51.5	87	94.5		53	90.5	69.5
12	1	1	1	14.25	14	1.97994	3	161	1.61	82.5	54	20.8325	11.82	34.9	29.8	34.9	182	23.7	19.1		61	109	107		65.5	106.5	106.5
12	2	1	1	12.75	12	-0.774067	2	159	1.59	82	48.2	19.0657	10.6	31.7	32.6	31.7	95	31.1	25.3		59	99	103.5		55	103	105
12	2	1	1	15.25	15	1.31169	3	171.1	1.711	88	70.5	24.0818	12.07	39.9	39.9	39.9	209	25.5	25.5		56	91	91		46.5	88.5	93.5
12	2	1	1	14	14	0.212888	2	176	1.76	84.7	62	20.0155	11.34	44.3	35.3	44.3	31	23.9	20.6		67	99.5	104		68.5	104	101.5
12	1		1	13.8333	13	2.33927	3	172	1.72	85	51	17.239	12.88	27.8	28.6		75	20.1	15.4		63	97	97		63	97.5	103
12	1	1	1	13.6667	13	0.89071	2	149	1.49	77	45	20.2694	12.32	29.5	25.3	29.5	68	19	16.4		64.5	91	94.5		67	95.5	94
12	2			15	15	1.36797	3	171.5	1.715	90	62	21.0797
12	2	1	1	14.5833	14	0.69382	2	165	1.65	86	51.3	18.843	10.51	31.7	28.2	31.7	105				63	98	103		77	108	107
13	2	1	1	11.25	11	-2.39906	1	140.5	1.405	72.4	32.1	16.2612	11.96	24.5	23	24.5	376	25.4	26.2	1.46	67	90	89.5		65	95	91.3
13	1	1	0	12.0833	12	0.246496	2	155.9	1.559	80.5	44.8	18.4326	12.43	28.6	27	28.6	167	26.5	30.9	1.85	68.5	104	104		73.5	108	105.5
13	1	1	1	14.5833	14	2.57612	3	167	1.67	91.4	59.6	21.3704	11.95	38	33.6	38	65	29.6	23.1	1.22	75	112	111		81	110	110
13	2			12.75	12	-0.513962	2	161.5	1.615	84.9	49.7	19.0551	11.66	28.2	23		110	27	22.7	1.75	69.5	104.5	104		67	104.5	95.5
13	1	1	1	12.25	12	-0.0783385	2	147.5	1.475	77.4	33.4	15.3519	12.65	26.1	22.3	26.1	153	29.3	37.6	0.94	83.4	99	100.5		83.5	103	101
13	2			12.75	12	-1.09695	1	150.6	1.506	78.4	39.6	17.46	10.73	32.5	30.8		168	30	16.8	0.88	71.5	97	94		67	93.5	94.5
13	1	1	1	12.1667	12	0.0855569	2	151.7	1.517	78.6	38.9	16.9036	12.27	21	18	21	228	26.7	29.9	1.05	68.7	98.5	97		69.2	98	103.5
13	1	1	1	13.75	13	1.4077	3	157	1.57	83.5	47.4	19.23	11.36	30	26.8	30	128	31.8	19.4	1.04	86	105	110		79	106	110
13	1	1	1	14.25	14	2.31094	3	166.5	1.665	90.9	62.7	22.6172	11.95	32.9	26.7	32.9	98	23.1	22.7	1.04	61.5	107	99		65.5	105.5	96
13	1	1	1	12.6667	12	0.341694	2	150.5	1.505	80	46.9	20.7062	13.23	23.3	22.1	23.3	167	20.1	19.2	0.89	80	100	97.5		80.3	98.3	93.7
13	1	1	1	10.3333	10	-1.64321	1	139	1.39	74	31.2	16.1482	13.49	20	17.7	20	185	27.5	24.8	1.33	64.5	84.5	87		61	90	86
13	1	1	1	13.9167	13	1.92962	3	164	1.64	83.7	45.5	16.917	11.81	29.5	28.2	29.5	95	28.8	20.5	1.37	56.5	98.5	99.5		56.5	102	103
13	2	1	1	13.4167	13	-0.634899	2	157	1.57	79.4	42.2	17.1204	11.85	28.9	26.6	28.9	91	27	21.3	1.13	71	109	107		66	110	106
13	1	1	1	13.4167	13	1.52099	3	162.9	1.629	90	53.9	20.3117	12.4	35.3	30	35.3	116	25.3	23.4	1.47	60	105	99		62	103	97
13	2	0	0	11.9167	11	-1.98408	1	141.6	1.416	73.3	29.2	14.5632	12.84	17.6	17.2	17.2	269	24.6	21.4	1.09	55.4	89.5	84		66.5	87.4	87
13	1	1	1	13.6667	13	1.4852	3	159.3	1.593	82.5	45.6	17.9694	12.68	20.6	18	20.6	129	20.9	22.1	1.45	56.5	92	86.5		56.5	92	87.5
13	1	1	1	11.1667	11	-0.819193	2	146.1	1.461	75	33.6	15.7412	11.92	25.9	25.9	25.9	77	29.6	20.4	1.14	63	104	100		64	106	100
13	2			13	13	-0.382943	2	166.4	1.664	84.7	46.3	16.7215	12.63	18.2	18.6		656	22.6	17.9	0.99	62.3	103.5	102		59.7	102	101.7
13	2	1	1	12.5833	12	-1.40132	1	146	1.46	76	34	15.9505	11.99	22.2	20.8	22.2	156	28.6	18.9	1.11	62	97.5	91.5		62.5	93.5	88
13	1	1	1	11.4167	11	0.077568	2	161.5	1.615	83.4	45.7	17.5215	11.99	22.2	20.8	22.2	156	27.4	20.5	1.18	62	97.5	91.5		62.5	93.5	88
13	2	1	1	15.3333	15	1.68687	3	174.5	1.745	91			12.9	28.9	28	28.9	76	26.1	23.7	0.88	63	92	96		67	98	96
14	1	1	0	13.75	13	1.6574	3	161.3	1.613	86.3			11.5	33.2	32.5	33.2	76	34.7	19.7	0.9	63	98	101.5		65	98.5	101
14	2	1	0	17.0833	17	2.77108	3	171	1.71	90.7	69.3	23.6996	10.53	53.7	52.3	53.7	213	37.6	25	1.75	63.5	104.5	104.5		65.5	101	104
14	2	1	1	12.5833	12	-1.20658	1	148.5	1.485	78.2	39	17.6853	11.9	25.9	22.2	25.9	130	24.8	21.9	0.73	62	84.5	89		61	82.5	91.5
14	2	1	1	13.75	13	0.00589457	2	161.5	1.615	84.1	50.5	19.3618	10.17	40.7	40.5	40.7	86	27.7	23	1.06	67	103.5	111		70	102.5	106
14	2	1	1	16.25	16	2.33083	3	182.1	1.821	91.5	67.5	20.3556	9.72	49.2	46.4	49.2	112	38.9	32.1	1.4	82	116.5	116		85.5	117	117
14	2	1	1	13.75	13	0.0349123	2	163	1.63	84.4	49	18.4425	11.41	23.1	22.3	23.1	93	38.6	33.1	1.11	65	98	100		69.5	104.5	105.5
14	1	1	0	15.3333	15	3.37057	3	171.1	1.711	89.1			12.63	32.5	30.9	32.5	88	23.8	14.7	0.66	64.5	99.5	102.5		67.5	102.5	104.5
14	1	1	1	14.75	14	1.86518	3	153.7	1.537	81.1			11.7	28	34.1	28	72	32.5	18.7	0.92	69.5	105	101.5		67	104	98.5
14	2	1	1	14.6667	14	0.775187	2	162.5	1.625	86.3	55	20.8284	10.55	41.9	37.9	41.9	280	33.3	23.1	1.32	74.5	113.5	114.5		77	113	113.5
14	2	1	1	13.8333	13	-0.295128	2	155.6	1.556	80.5	46	18.9993	10.41	26.8	27.3	26.8	235	33.5	29.8	1.51	68.5	107	105		69	106.5	102.5
4	2	1	0	14.0833	14	0.539938	2	169	1.69	87.5	52.9	18.5218	9.8	33.4	28.5	33.4	153	25.5	23.8	1.28	66	98.5	105		60.5	106.5	106.5
4	2	1	1	15.3333	15	2.19383	3	181.5	1.815	95.7	78.2	23.7385	9.79	60.8	57	60.8	152	39.3	35.9	1.41	73.3	117.4	124		76.5	110.8	122.5
4	2	1	1	15.6667	15	2.83703	3	195.4	1.954	99.5	85.6	22.4194	10.08	55.7	47.9	55.7	114	37.2	37.4	1.87	74	114	120.5		77	113	114
4	2	0	0	13.6667	13	-0.203639	2	158.7	1.587	82.4333	52.7	20.9246		23.6	25.4	25.4	209	26.1	20.2	0.96
4	2			15.8333	15	3.14303	3	195.1	1.951	101.2	91.3	23.9859	9.33	70.7	59.7		103	44.7	39.1	2.34	84	126.6	136		85	118	126
4	2	0	1	13.4167	13	0.157901	2	164.3	1.643	87.8	50.4	18.6705		25.9	29.9	29.9		27	14.3	0.55
4	2	0	1	12.6667	12	0.995604	2	193.4	1.934	102.4	74.5	19.9179	10.33	47.2	48.2	48.2	166	42.5	32.5	1.63	83	124.5	127		80.5	116.5	125.5
4	2	1	0	12.0833	12	-0.302944	2	181.2	1.812	92.0667	67	20.406		33.2	32.2	33.2	130	34.2	25.7	1.23
4	2	1	1	14.25	14	1.49459	3	180	1.8	96	58.6	18.0864	9.73	29.7	41.8	29.7	93	31	30.9	1.49	68.2	113.6	109		71.2	112	109
4	2	1	0	12.4167	12	-0.165672	2	181	1.81	91.1667	59.9	18.2839		32.9	32.8	32.9	102	23	14	0.58
4	2			13.75	13	0.770028	2	175.3	1.753	92	72.8	23.6901	10.88	55.2	47.3		177	36	32.4	1.38	72.5	110.5	111		69	108	106.5
4	2	1	1	13.75	13	0.818391	2	173.5	1.735	92.5	62.5	20.7626		37.3	31.3	37.3	172	31.6	25.3	1.41
4	2	1	1	15.6667	15	2.08761	3	181.2	1.812	92.7	74.5	22.6903	9.81	55.8	49	55.8	147	40.4	33.1	1.61	83	127.9	118.5		83.2	120	121.1
4	2	0	1	13.6667	13	0.40204	2	176.7	1.767	88.7333	58.8	18.8323		31.7	30.9	30.9	135	29.7	19.2	1.01
4	2	0	1	13.4167	13	-0.153556	2	169	1.69	84.5	45.1	15.7908		22.7	24.8	24.8	144	28.1	25.2	1.01
4	2	1	0	12.5	12	0.494506	2	183.5	1.835	98.0667	92.7	27.5301		48.1	41.8	48.1		32	21.7	0.91
4	2			15.5833	15	2.08808	3	180.5	1.805	93.2	69.7	21.3933	9.59	52.8	46.1		138	35.1	27.1	1.53	72	122	116		71.5	113	120
4	2	0	1	12.75	12	-0.370457	2	169	1.69	86.5	51.1	17.8915		22.7	29.7	29.7	68	28.1	24.7	1.14
4	2	1	1	15.8333	15	2.02922	3	181.5	1.815	91.2	64	19.4279	10.21	46.3	45.4	46.3	124	31.9	32.4	1.54	70	111	108		75	123	121
4	2	1	1	15.75	15	2.48542	3	190.5	1.905	95.8	82	22.5956	10.64	53.9	45.9	53.9	140	35.4	32.2	1.27	85	135.9	120.8		79.6	130.3	130
4	2	1	1	15.3333	15	2.33405	3	192.8	1.928	97	87.4	23.5124	10.71	54.1	40.8	54.1	90	31.3	21.1	0.88	75	116	116		74.5	113	107.5
4	2	1	1	15.0833	15	1.01753	3	173.8	1.738	86.2			9.75	41.3	37.7	41.3	154	38.9	36.4	1.67	82	116	114		79	109	118.5
4	2	1	1	13.9167	13	0.486299	2	173	1.73	88	67.1	22.4197		36.3	33.9	36.3	155	30.5	26.2	1.39
4	2	1	1	12.6667	12	-0.554822	2	165.5	1.655	85	58.5	21.358		30.7	30.4	30.7	62	24.6	19.2	0.83
4	2	0	1	13.0833	13	0.626952	2	183.7	1.837	95.1333	64.8	19.2025		34.6	34	34	49	23.8	21.8	1.07
4	2			15.3333	15	1.05047	3	167	1.67	85.1	69.4	24.8844	10.49	33.8	30.4		68	31.1	26.5	1.18	66	97	102		65	93	100
4	2	1	1	15.3333	15	1.85945	3	180	1.8	92.6	71.4	22.037	9.69	51.2	59	51.2	196	40.1	33.8	1.86	68.5	103	112.5		73.5	112.5	115
4	2	0	0	16.1667	16	0.844243	2	193.5	1.935	78.9	98.2	26.2271	9.72	52	45.5	45.5	96	36.7	45.2	2.39	93	120	122		92.4	121.9	124
4	2	1	1	14.4167	14	1.50573	3	179.5	1.795	95	62	19.2426	11.49	48.5	40	48.5	93	23.6	24.3	1.2	64.7	107.5	102.2		61.4	103.3	108.7
4	2	1	1	14.5833	14	1.3709	3	187.2	1.872	92.6	76	21.6871	10.47	50	47	50	129	32.5	32.5	1.38	75.5	115.5	111.5		76.5	115.5	109.5
4	2	1	1	17.6667	17	3.90136	3	188.3	1.883	96.8	77.5	21.8575	9.72	54	50.4	54	142	37.6	39.7	1.75	68	118	116		62	107.5	119
4	2	1	1	13.9167	13	1.17159	3	186.2	1.862	95	75.8	21.863	10.49	57.3	46.5	57.3	84	28.7	30.2	0.61	76.5	120.5	111		78	113	116
4	2	1	1	12.5	12	0.136914	2	178	1.78	94	73.2	23.1031	9.88	53.1	42.2	53.1	89	33.9	35.3	2.22	71	114.5	115		63	112.5	101
4	2	1	1	13.5	13	-0.436406	2	155.5	1.555	81	44	18.1967		22.3	19.4	19.4	134	21.4	18.8	0.75
4	2	1	0	14.4167	14	0.660601	2	164	1.64	86.6667	54.5	20.2632		26.2	36.9	26.2	202	32.6	27.2	1.6
4	2	1	1	14.4167	14	1.75927	3	189	1.89	97.5	81.4	22.7877	10.38	59.7	60	59.7	106	24.9	26.8	1.44	75.6	114	108		75	110.6	103.3
4	2	1	1	12.0833	12	-0.960288	2	165	1.65	84.3333	59.7	21.9284		33.3	31.5	33.3	133	20.3	19.4	0.5
4	2	0	1	14.4167	14	0.288744	2	165.1	1.651	83	51.4	18.8568		25.3	21.7	21.7	63	27.9	25	0.85
4	2	0	1	13.9167	13	0.469983	2	174	1.74	87.8333	60.1	19.8507		32.7	33.5	33.5	92	28.1	18.9	0.61
4	2	1	1	14.4167	14	0.897237	2	173.5	1.735	89	56	18.6033	10.79	39.1	31.3	39.1	217	23.8	23.3	0.94	67.2	108.6	99.4		70	103.4	107.3
4	2	0	0	13.6667	13	0.0431193	2	168.5	1.685	85	48.1	16.9412	10.37	30.9	39	39	165	29.4	29.4	1.79	75.6	111	105.1		70.7	109	108.3
4	2	1	1	13.5833	13	-0.481609	2	160.5	1.605	80.03	46.5	18.0511		32	25.8	32		24.4	18.2	0.9
4	2			16.6667	16	3.71284	3	191.4	1.914	101	111.7	30.4908	10.24	69.8	60			33.1	28.4	1.18	74.5	107	106.5		76	101	117
4	2	1	1	15	15	1.79005	3	192.3	1.923	94	74.5	20.1464	10.6	56.5	51.1	56.5	122	44.6	19.3	0.94	72.5	112	103		73.5	114.5	104
4	2	1	1	15.6667	15	2.28598	3	184	1.84	94.5	63.5	18.7559	9.63	44.8	40.5	44.8	121	36.1	33.4	1.26	78.5	111	114		76.5	112.5	108.5
5	1	1	1	13.1667	13	0.35366	2	145	1.45	75	36.4	17.3127	11.33	25.7	22	25.7	126	28.5	30.9	1.74	80.5	100	90		81	97.5	94
5	1	1	1	13.5	13	1.9375	3	169.2	1.692	87.7	54.1	18.8972	10.19	28.4	23.9	28.4	192	28	25.2	1.42	79	109	120		70	116	115
5	1	1	1	12.75	12	0.502351	2	152.5	1.525	81.2	47.5	20.4246	11.95	26.9	26.8	26.9	51	21.9	25.3	1.08	68	94	90		64	97	91
5	2	1	1	14.6667	14	1.05376	3	166.4	1.664	89	52.8	19.069	10.6	25.4	27.6	25.4	143	27.2	24.9	1.03	86	112	112		75	101	111
5	2			11	11	-1.56687	1	163.5	1.635	84.8	54.1	20.2377	9.94	36.8	32.8		91	32.6	14.6	0.48	72	104	107		74	104	112
5	2			11.25	11	-0.974553	2	172.5	1.725	90.4	63.3	21.2728	11.08	37.5	34.8			25.9	23.9	0.51	80	121	121		84	120	132
5	1			14.25	14	2.32297	3	166.7	1.667	86.5	59.6	21.4474	10.71	40.6	31.4		130	33.1	32.1	1.35	59	93.5	98.5		67	97	100
5	2			11.5	11	-1.12298	1	165.9	1.659	86.6	65	23.6168	11.95	25.1	24.7		83	15.7	21		49	97	106		60	98	103
5	1	1	1	12.25	12	0.63042	2	161.2	1.612	82.8	44.7	17.2019	12.05	23.7	22.9	23.7	89	21.8	17.1	0.8	72	107	101		67	102.4	102
5	1	1	1	14.5833	14	1.55991	3	150.5	1.505	78.8	36.5	16.1146	11.27	24	20.5	24	76	23.4	22.2	1	66.4	98.3	100.2		65	94.3	95.7
5	2	1	1	11.9167	11	-1.59008	1	155.8	1.558	78	56.8	23.3999	11.57	29.5	24.9	29.5	63	24.4	22.1	1.13	65.5	95	97.5		60.5	91.5	95
5	1			11.5	11	0.0129882	2	159	1.59	85.5	58.9	23.2981	11.25	32.6	34			21.1	22.8	1.11	55	98	101		58	102	105
5	2	1	1	11.75	11	-0.73098	2	169	1.69	89.5	61.8	21.6379	10.68	40.4	36.3	40.4	96	32.3	30	1.44	67	108	98		67	108	102
5	2	1	1	13.4167	13	-0.436699	2	158.5	1.585	81.5	43.7	17.3949	12.09	23.7	26.3	23.7	152	26.3	24.9	1.13	70	106.5	107		70	103	98
5	1	1	1	12.6667	12	0.716151	2	157.5	1.575	86.5	52.7	21.2446	11.49	32.7	33.3	32.7	103	21.7	27	0.85	62.3	105.4	96		65	101	100
5	2	0	0	13.1667	13	-1.07093	1	148.5	1.485	76.2	43.5	19.7259	12.3	20.6	22.1	22.1	122	24.7	19	1.04	55	80.5	78		53	82	87
5	1			14.3333	14	2.13346	3	162.6	1.626	86.4	52	19.6681	11.57	27.5	26.8			23.8	21	0.8	60	97	95		65	92	95
5	2			15.5	15	0.22344	2	150.1	1.501	76.6	41.9	18.5974	11.75	23.3	20.5		111	25	23		62	99	110		67	94	100
5	1			15.25	15	2.43447	3	157.5	1.575	83.8	58.7	23.6634	10.92	33.7	29.8			18.1	19.3	0.74
5	1			13.6667	13	1.69298	3	162.9	1.629	87.8	55.7	20.99	12.1	24.3	25.4		62	22.7			66	102	108		63	102	108
5	1			14.6667	14	1.77392	3	153.1	1.531	81	61	26.0243	11.41	33.1	25.7			28.8	17.1	0.59	63	97	98		63	100	99
5	2			15.0833	15	2.14224	3	177	1.77	96.8	95.8	30.5787	11.3	43	43.8		41	21	20.5		65	100	98		68	95	103
5	2	1	1	10.75	10	-1.88237	1	162.1	1.621	82.6	50.7	19.2949	10.34					27.5			81	112	120		78	112	110
5	2			14.6667	14	1.05376	3	167	1.67	89	54.7	19.6135	11.22	38.6	37.4		266	28.4	21.6	0.53	76	121	110		77	122	113
5	1	1	1	12	12	-0.386104	2	144.5	1.445	72.4	37.2	17.8159	13.66	15.4	17	15.4	88	18.4	24.9	0.84	62.5	95	91		62.5	91.5	96
5	2			13.6667	13	0.67764	2	175.4	1.754	91.6	61.2	19.8926	10.28	40.2	40.3		63	25.4	22.6	0.56	83	100	107		91.5	104	109
5	2			13.5833	13	1.25459	3	187.1	1.871	98.2	78.1	22.3102	10.03	49	40.6		90	32.9	21	0.73	98.5	133	133.5		101	141	136
5	2			13.4167	13	-0.474451	2	154.3	1.543	81.1	49.8	20.9169	11.98	25.1	24.6		38	24.6	20.9	1.16	92	105	120		84	114	110
5	2			14.1667	14	0.222502	2	162	1.62	83.8	50.7	19.3187	10.42	32.2	34.1			30.3	27.3	1.03	79	109	114		88	120	125
5	2			14.4167	14	0.643698	2	164.4	1.644	86.5	57.7	21.3487	10.41	31.8	32.1		101	30.9	25.7	0.56	73	116	120		68	111	110
5	1			13.5	13	1.81207	3	167	1.67	85.9	84.8	30.4063	13.78	32.2	28.9		28	15.5	10.5	0.36	61	103	106		60	100	104
5	1			11.3333	11	-0.00320073	2	161	1.61	86.5	52.6	20.2924	11.15	28.7	24.1		65	24.1	24.4	1.17	63.5	98	91		65	99	94.5
5	1	1	1	12	12	-0.766192	2	137	1.37	76	31.8	16.9428	11.62	16.7	17.2	16.7	82	29.6	24.8	1.15	57.3	89.3	90		64	88.4	85.4
5	2			14.4167	14	0.349593	2	165	1.65	83.6	54.8	20.1286	10.71	31	31.4		51	35.3	27.4	1.25	78	119	113		71	108	98
5	2	1	1	13.25	13	0.446436	2	177.6	1.776	92	68.7	21.7806	10.61	47.9	39.4	47.9	126	33	32.9	1.23	65	106	107		73	99	103
5	2	1	1	11.5833	11	-1.82187	1	150	1.5	77.4	40.4	17.9556	11.76	29.7	28.8	29.7		32.3	24.8	0.94	68	101	92.5		77	99	96
5	2	1	1	12.3333	12	-1.75188	1	147	1.47	73.5	49.5	22.9071	13.36	21	22.4	21	72	20.3	18.1	0.82	63	86.5	89		58	87.5	89
5	2			15.5833	15	1.95653	3	179.8	1.798	92	89.9	27.8087	9.91	43.9	41.2		70	27.2
5	2	1	1	11.0833	11	-1.75106	1	168.5	1.685	81.8	65.2	22.964	11.07	35.7	36.8	35.7	105	34.8	35.4	1.51	81	106	114		79	126	109
5	2			14.5833	14	-0.0858483	2	151	1.51	78.4	39.7	17.4115	11.18	21.9	18.5		168	30.8	33.7	0.75	65	90	96		80	98	105
5	2	1	1	12.9167	12	0.185277	2	177.9	1.779	91.5	64.7	20.4434	9.32	46.9	40.3	46.9	104	39.3	37.5	0.68	75	115	110		75	112	111
5	2			13.75	13	0.576576	2	176.5	1.765	90	63.6	20.4159	10.32	45	39.4		62	32.5	20.1	0.8	64.5	105	102.5		73	113.5	105
5	2			13.5	13	0.332828	2	173.1	1.731	89.1	91.6	30.5704	11.42	41.4	47.6		48	26.7	21.8		54	97	99		57	97	105
5	2			13.5833	13	0.299062	2	179.5	1.795	88.2	94.4	29.2983	12.51	32.2	32.6		46	17	12.5	0.52	62	84.5	112		69	100	102
5	2			16	16	1.83225	3	172	1.72	88.5	71.7	24.2361	10.07	44.1	42		84	35.1	22.8	1.27	56	110	106.5		58	113	108.5
5	2			15.0833	15	1.52683	3	178.1	1.781	91	60	18.9157	11	44.4	42.1		98	33.3	36.5		69	108	115		75	109	113
6	1	1	1	12.25	12	0.283801	2	154.5	1.545	82	47.3	19.8155	12.49	22.6	23.6	22.6	100	22.2	18.5	0.85	60	99	98		68	101	97
6	2	1	1	13	13	-0.831047	2	153.4	1.534	79.8	40.1	17.0409	11.78	26.8	25.1	26.8	218	22.1	25.2	1.33	66	103	101		65	95	92
6	2	1	1	13.5833	13	-0.00670908	2	164	1.64	85	50.3	18.7017	10.98	30.3	28.1	30.3	238	26.1	17.9	0.66	63.5	95	103		73	105	104.5
6	1			12.5	12	0.684477	2	159	1.59	82	53.7	21.2412	12.45	28.5	27.8		83	27.3	21.2	0.76	66	101	111		63	102	101
6	1	1	1	12.5	12	0.837568	2	161.9	1.619	84.4	48.5	18.5033	12.92	27.3	25.8	27.3	97	26.4	20.5	0.84	68	101	107		68	113	113
6	1	1	1	12.1667	12	-0.284395	2	144.5	1.445	74.4	37.5	17.9596	12.84	24.6	21.6	24.6	140	20.8	20.8	0.81	64	88	92		61	88	86
6	2	1	1	13.0833	13	-0.968339	2	152.5	1.525	77.8	39.5	16.9847	11.33	24.2	21.3	24.2	150	28.7	25.2	1.04	71	100.5	100.5		68	98	101
6	2	1	1	12.0833	12	-1.71113	1	145.4	1.454	75.5	34.4	16.2716	11.82	23.4	22.4	23.4	190	28	23.5	1.16	65	96	104		59	101	96
6	2	1	1	13.4167	13	0.176777	2	177.6	1.776	88	55.3	17.5323	11.32	35.1	34.3	35.1	79	28	29.2	0.92	83	116	116		81	119	115
6	2	0	1	12.5	12	-0.979829	2	157	1.57	81.3	26.3	10.6698	11.96	24.1	22.8	22.8	136	28.2	21.6	0.67	64	103	104		66	105	97
6	2	1	1	13.6667	13	-0.283755	2	159.4	1.594	81.6	50.6	19.9147	11.43	35.4	32.4	35.4	317	27.3	24.4	1.33	73	105	101		69.5	106.5	107
6	1	0	1	12.75	12	0.690812	2	156	1.56	85	51.4	21.121	13.02	25.8	26.3	26.3	145	21.8	17.1	0.71	65	95	92		66.5	97	94
6	1			14	14	1.64441	3	158.2	1.582	80	46.2	18.4599	11.45	27	25.5		249	29.1	19.2	0.78	73	103	98.5		72	100	100.5
6	1	1	1	12.9167	12	1.19337	3	163.2	1.632	83.1	67.8	25.456	12.56	34.3	31	34.3	70	17.6	16.8	0.58	62	90	87		63	96	91
6	1	1	1	13.5833	13	1.64138	3	163	1.63	87.6	55.6	20.9266	12.77	25.4	26.2	25.4	200	35.3	19.3	0.87	66	99.5	100.5		71	105	96
6	2	1	1	13	13	0.70531	2	187.5	1.875	96.6	77.7	22.1013	11.13	52.8	47.2	52.8	52	25.2	21.7	0.83	71	100	103		78	114	93
6	2	1	1	12.25	12	-1.44165	1	151.8	1.518	77.6	40.1	17.4021	13.23	22.1	20	22.1	72	20.4	19.9	0.7	64	95	84		60	96	91
6	2	1	1	13.25	13	-0.72799	2	157.5	1.575	79.4	42.7	17.2134	11.22	30.7	29.5	30.7	210	30.6	25.6	1.19	68	103	95		73	101	102
6	1	1	1	13.5	13	1.69805	3	165	1.65	87	49.8	18.292	12.34	28.6	26.3	28.6	193	27.2	23.1	0.97	57	97.5	100		62	99	90.5
6	2	1	1	14.3333	14	1.24838	3	176.5	1.765	93	79.9	25.6482	10.69	56.5	53.2	56.5	170	38.3	29.6	1.64	81	118	112		73	115	117
6	1	1	1	13.4167	13	1.80996	3	168	1.68	88	49.7	17.6091	11.72	39.5	37.5	39.5	261	27.3	34.3	1.43	65	100.5	107		75.5	107	101
6	2	1	1	12.4167	12	-0.398595	2	170.7	1.707	88.5	50	17.1594	12.23		33.9			30.4	24.7	1.15	69	104	98		72	101	93
6	2	1	1	13.25	13	-0.485648	2	158	1.58	82	43.5	17.4251	11.8	26.8	26.4	26.8	137	29.6	24.1	1.44	68	103	96		67	106	96
15	1	1	1	16.25	16	4.38294	3	176.2	1.762	92.2			10.75	44.4	40.4	44.4	116	33.3	31.3	1.84	73	109	107		75	111	106
15	1	1	1	17.3333	17	4.61811	3	168.4	1.684	85.2			10.02	38.9	41.8	38.9	246	32.6	28.7	1.1	91	118	114		88	118	114
15	1	1	1	15.3333	15	3.0727	3	166.5	1.665	87	56.5	20.3807	10.74	36.5	36.9	36.5	48	37.8	25.3	1.27	73	115	115		71	111	109.5
15	1	1	1	18.0833	18	4.93002	3	165.5	1.655	86.4			10.66	33.2	32.5	33.2	247	39.7	34.3		70	98	109.5		76	99	113.5
15	1	0	0	15	15	2.4899	3	161	1.61	86.4	52.4	20.2153		27.4	32.5	32.5	145	28.4	26.3	1.41
15	2	1	1	17.5	17	3.25852	3	176	1.76	92.5	63.7	20.5643	10.52	48.1	57.9	48.1	127	49	37.6	2.43	70.5	106	116.4		76	114.5	111.5
15	2	1	1	15.75	15	3.00615	3	186	1.86	100.5	100.5	29.0496	10.94	58.5	44.3	58.5	105	44.3	33.9	1.65	74.5		116.5		71.5	113.5	115
15	2	1	1	16.0833	16	2.744	3	187	1.87	96.1			9.73	58.9	42.7	58.9	229	49.1	37.2		80	112	120		76.5	127	123.5
15	2	1	1	16.5	16	3.0721	3	178.5	1.785	96.5	66	20.7142	10.45	45	48.3	45	75	47.1	35.1	1.96	82.7	128.5	116.5		55.7	104	125.2
15	1	1	1	14.8333	14	2.72738	3	166.6	1.666	88.2333	55.2	19.8879		33.4	38.2	33.4	110	26.8	25.5	1.39
15	1	1	1	14.0833	14	1.93205	3	162.1	1.621	82.5333	43.8	16.6689		25.4	26.5	25.4	146	30.9	20.9	1.34
15	1	1	1	16.9167	16	4.2932	3	168	1.68	85.2			10.56	27.3	28.6	27.3	214	32	26.8	1.58	77	118	114		77	117	112
15	1	1	0	14.9167	14	3.20809	3	173.3	1.733	90.5333	50.8	16.9148		35.2	29.5	35.2	48	32	26.6	1.45
15	2	1	1	16.5	16	3.04889	3	188.5	1.885	96.3			10.19					53.7	47.4	2.36	80	120.3	113		66.5	113.5	111.7
15	2	0	0	16.3333	16	2.61427	3	179.5	1.795	93.5	65.7	20.3909	9.94	39	44.6	44.6	218	54.2	30.8	2.2	80	122	118		89	121	114
15	1	1	1	14.8333	14	3.56681	3	180	1.8	89	66.4	20.4938		36	35.7	36	77	31.9	21.1	1.04
15	1	1	1	16.4167	16	4.70109	3	179	1.79	95	72	22.4712		39.7	44.3	39.7	98	33.8			72	107	112		71	111	115
15	2	1	1	14.8333	14	0.145942	2	160.8	1.608	79.3	45.8	17.7131		30.4	28.6	30.4	125	27.7	17.4	0.79
15	1	1	1	17.5	17	5.18746	3	174.5	1.745	95			11.44	35.5	35.5	35.5	43	37.8	32.3	1.78	80	106	110.5		83	105	111
15	2	1	1	16.3333	16	2.90151	3	180	1.8	96	64.2	19.8148	9.71	58.3	56.1	58.3	76	61.3	43.7	2.91	107	126	124		105	130	129.5
15	2	1	1	18.0833	18	3.90523	3	180	1.8	94.6			10.11	52.9	51.9	52.9	327	55.5	39.1		98.5	121	122.5		100	117	122
15	2	1	1	16.5	16	3.01407	3	185.5	1.855	96	66.6	19.3547	10.71	50.9	59	50.9	118	44.1	25.3	1.33	79.5	115	119		79	114	119
15	1	1	1	15.8333	15	3.59145	3	169	1.69	88	81	28.3604	10.35	38	35	38	72	34.3	28.1	1.41	68	110	107		66	107	104
15	2	1	1	17.0833	17	3.07151	3	188.5	1.885	93.2			10.03	67.6	67.3	67.6	57	42.1	23.1	1.04	94.5	123.5	120.5		96.5	122.5	121.5
16	2	1	0	14	14	0.193191	2	166	1.66	84.5	48.2	17.4917	12.42	29.9	31.5	29.9	100	25.2	21.1	0.92	70	107	108		69	107	107
16	2	1	1	12.9167	12	-0.732445	2	164.5	1.645	81.4	48.2	17.8121	12.28	29.4	30.9	29.4	172	24.7	22.8	0.56	53.5	106.5	104.5		50.5	110	103
16	1	1	1	12.75	12	1.06235	3	162.9	1.629	84.6	45.3	17.0709	11.95	27.7	23.7	27.7	205	26.8	34.3	1.63	72.5	109	107.5		73.5	108	104.5
16	1	1	1	13	13	1.38257	3	165.6	1.656	87.6	53.6	19.5454	13.04	27.5	27.4	27.5	200	21.5	28.2	0.88	63	108.5	103		61.5	108.5	98
16	1	1	1	12.75	12	0.685427	2	155.9	1.559	88	54.7	22.5058	12.21	29.4	24.7	29.4	287	24.3	23.2	0.93	65.5	101.5	100.5		64.5	102.5	98.5
16	2	1	1	13.3333	13	0.12519	2	171	1.71	88	48.8	16.6889	11.31	32	28.9	32	722	23.3	22.1	0.69	70	108	106		73	104	102
16	2	1	1	12.4167	12	-0.354922	2	172.5	1.725	89	49	16.4671	14.66	24.1	21.8	24.1	97	17.2	20.2	0.51	73	121	105		69	117	105
16	2	1	1	12.75	12	-0.720252	2	159.5	1.595	82.6	44	17.2954	12.15	25.8	25.8	25.8	235	27.8	25.7	0.41	61	103	104.5		73	103.5	108
16	1	1	1	12.6667	12	1.29923	3	168.4	1.684	85	44	15.5156	12.79	21.6	21	21.6	297	19.3	20.8	0.51	63.5	112	110		64	107.5	116.5
16	2	1	1	10.3333	10	-2.37889	1	151.9	1.519	79.1	42.7	18.506	12.26	27	25.7	27	110	28.7	18	0.95	55	93	84		56.5	90.5	84
16	1	1	1	10.9167	10	-0.627671	2	153.6	1.536	79.4	35.3	14.9621	14.19	20.6	21.2	20.6	190	26.6	28	0.9	57	96.5	94.5		55.5	97.5	92.5
16	2	1	1	10.75	10	-1.73	1	159	1.59	84.5	41.5	16.4155	12.31	29.6	26.8	29.6	364	24.1	25.5	0.85	86	110	101.5		82	110.5	104
16	2	1	1	10.5833	10	-2.08344	1	158.1	1.581	81.2	40.3	16.1228	12.04	29.3	27.3	29.3	712	22.8	17.4	0.92	68.5	104.5	98.5		73	103	92
16	2	1	0	10.8333	10	-2.38265	1	147.2	1.472	75.4	32.6	15.0453	13.18	23.7	17.9	23.7	110	24.9	22.9	0.64	62	89	88		65	99	95.5
16	1	1	1	10.8333	10	-0.777806	2	151.5	1.515	78.5	37.4	16.2947	14.88	16.9	18.4	16.9	320	22.9	22.4	0.68	71	105	98		71	102.5	99.5
16	1	1	1	13.0833	13	1.4077	3	165	1.65	84.8	54.3	19.9449	12.82	33.1	33	33.1	205	23.4	23.4	0.69	74	109	104		76.5	105	108.5
16	1	1	1	13.3333	13	1.72831	3	167.6	1.676	91.3	54.4	19.3665	12.01	36.8	31.3	36.8	131	22.9	24.2	0.97	86	114	114		86	112	109
16	1	0	0	12.9167	12	1.37339	3	166.5	1.665	87.9	49.5	17.8557	12.04	33.7	33.8	33.8	122	23.7	25	0.93	72	107	108		73	114	107
16	1	1	1	13.5833	13	1.84216	3	166.5	1.665	88.5	50.4	18.1803	12.31	28.6	26.3	28.6	918	25.7	25.6	0.98	72	108	103.5		74.5	106	106
16	2	1	1	13.4167	13	-0.483889	2	167	1.67	81	56.1	20.1155	11.72	40.3	37.5	40.3	178	28.5	32	1.03	67	105.5	103.5		66	97	101
16	2			13.9167	13	0.584197	2	173	1.73	89	57.9	19.3458	10.91	43.5	39.7		384	35.3	32.8	1.28	79	107	109		72	110	109
16	2	1	1	13.9167	13	0.388401	2	173	1.73	87	56.6	18.9114	11.64	38.2	34.2	38.2	125	29.2	37.5	1.7	78	113	109		83	111.5	104.5
16	2	1	1	13.25	13	-0.206023	2	165.5	1.655	85	50.3	18.3642	11.85	29.4	30	29.4	107	28.1	23.8	0.53	66.5	106	102		67	106	105
16	1	1	1	13.8333	13	2.22243	3	170	1.7	87.5	55.8	19.308	12.1	29.6	29.3	29.6	173	25.2	23.3	1.11	78	118	116.5		77.5	110	111
16	1	1	1	13.8333	13	1.95953	3	165.5	1.655	89.5	54.7	19.9706	12.47	32.8	29.4	32.8	104	28.6	33	1.65	68.5	105.5	105		67	102.5	103
16	1	1	1	15	15	3.18672	3	172	1.72	87.5	57.9	19.5714	13.33	34.4	29.4	34.4	182	27.8	23.8	0.73	65	115	102		68	103	104
16	1	1	1	14.75	14	3.65919	3	182.5	1.825	96	73.7	22.128	13.64	38.4	36.8	38.4	100	23	22.7	1.19	79	122	118		77	117	119
16	2	0		15.5	15	2.06615	3	187.5	1.875	93.5	70.3	19.9964	11.43	38	32.9	32.9	118	32.1	30.4	1.45	85	112	112		84	113	111
16	2	1	1	14.8333	14	1.83636	3	187	1.87	95.5	68.1	19.4744	12.1	38.4	37.4	38.4	180	27.4	28.1	1.1	76	114	112		76	110	110
16	2	1	1	11.3333	11	-1.1129	1	172	1.72	88	53.2	17.9827	12.42	28.7	27.4	28.7	170	22.9	23.3	1.04	64.5	108	108		68	105.5	100
16	1	1	1	14.5	14	2.73167	3	170.5	1.705	85.5	52.9	18.1973	12.15	31.2	27.9	31.2	337	27	25.7	1.08	73	111	111		70	116	107
16	1	1	1	14.9167	14	2.81121	3	167	1.67	88	62.1	22.2668	12.48	33.7	34.6	33.7	2222	27.3	24.7	1.01	78	114	115		82	116	110
16	2	1	1	10.8333	10	-1.94826	1	157.4	1.574	81.1	46.4	18.7287	12.92	29.3	24.7	29.3	150	24.2	18.8	0.94	71	108.5	111		71.5	104	101.5
16	1			10.9167	10	-0.816695	2	149.5	1.495	77	36.9	16.5099	13.37	21.9	18.8		188	27.5	23.8	0.54	53	97	97.5		62	99	95
16	1	1	1	10.8333	10	-0.686303	2	153.5	1.535	82	41.6	17.6554	13.36	25.4	23.9	25.4	188	32.5	31.5	0.85	59.5	88	86		64	92	89
16	1	1	1	11	11	-0.717625	2	150.5	1.505	77.3	35.8	15.8056	14.36	24.8	20.8	24.8	199	23.5	19.5	0.85	62	95.5	99		57	95	96
16	1	1	1	13.75	13	1.84322	3	164.5	1.645	86	55.8	20.6207	12.12	24.1	25.2	24.1	928	26.6	25	0.83	61	103	103		59.5	107	107
16	2	1	1	13.8333	13	0.142776	2	166.3	1.663	85	47.9	17.3201	11.49	26.9	28.2	26.9	1400	28.4	29.2	1.04	64.5	110.5	109		62.5	102	107
16	1	0	0	13.5	13	1.69805	3	165	1.65	83	50.1	18.4022	13.01	32	28	28	213	23.6	26.5	1.2	76.5	113	111		72	119	113
16	1	1	1	14	14	1.51434	3	156	1.56	84.5	48.1	19.765	11.81	28.4	29.4	28.4	149	34.1	25.6	1.31	60	102	98.5		62.5	105	101
16	1	1	1	14	14	2.28296	3	169	1.69	87.5	51.1	17.8915	12.93	34.1	33	34.1	685	27.1	26.4	1.32	75	111	112.5		72	107.5	109
16	1			14.4167	14	3.00044	3	175.9	1.759	85.9	65	21.0079	14.74	33.4	31.9		89	16.1	17.4	0.65	69	113	107		73	110	106
16	2	1	1	14.6667	14	0.878361	2	170.6	1.706	87.3	52.5	18.0385	11	34.6	27.3	34.6	135	36.1	31	1.49	78	106	110		77	108	103
16	2			11.5	11	-1.1068	1	170.2	1.702	86.8	52.5	18.1234	11.26	34.6	31.8		184	29.1	28.4	1.56	78	109	110		75	118	112
16	1			11.0833	11	-0.159142	2	161.3	1.613	81.2	41.5	15.9507	12.86	25.4	22.1		157	25	24.2	0.99	61	97	101		55	100	97
16	1			11.8333	11	0.321775	2	160.7	1.607	84.6	41.7	16.1475	11.99	23.8	20.9		125	23.4	15.1	0.67	62.5	102.5	93		64.5	92	98.5
16	1			11.4167	11	0.0341746	2	160.6	1.606	80.7	47.5	18.4163	12.38	25.1	22.8		137	20.2	35.1	1.3	70	108	103		65	102	103
16	1			11.8333	11	0.891484	2	172.1	1.721	91	52.4	17.6917	14.83	26.3	29		121	23.6	21.1	0.56	54.5	104.5	95		67.5	95	100
16	1			11.3333	11	-0.228157	2	156.3	1.563	82.2	42.7	17.4787	12.06	22.7	22		138	24.3	13.3	0.72	66.5	99	100		69	101	100
16	1			11.8333	11	0.731566	2	168.9	1.689	86.9	48.8	17.1065	12.28	32.2	31.8		75	26.6	16.4	0.57	71	108	113		72	110	110
16	2			14.75	14	0.40036	2	165.9	1.659	82.2	62.8	22.8174	12.93	32	28.7		50	28.5	20.3	1.51	75	114	113		72	112	113
16	1			11.5833	11	-0.0044325	2	157.5	1.575	81.5	45.9	18.5034	11.78	29	24.7		206	19.9	17.8	0.86	65	96	98		61	95.5	95
16	2			11.4167	11	-1.75199	1	157.3	1.573	79.4	40.4	16.3277	11.89	21.1	21.7		356	23.8	21.5	1	69	100	96		68	101	106
16	1			11.5833	11	0.225486	2	162.2	1.622	81.2	49.1	18.6629	11.42	34.7	30.9		362	34.7	29.7	1.41	71	101	105.5		72.5	100.5	102.5
16	2			11.9167	11	-0.936214	2	160.5	1.605	85.8	52.7	20.4579	12.1	24.1	22		140	32.3	22.8	2.24	73	104	104		67	105	110
16	2	1	1	13	13	-0.0811586	2	173.5	1.735	88	59.1	19.6331	10.93	32.5	33.9	32.5	163	25.5	31.4	0.85	78	120	109		76	112	112
16	1	1	1	12.9167	12	0.77334	2	155.5	1.555	80	37.5	15.5085	12.56	22.6	18.5	22.6	137	25.6	24.6	0.88	72	103	108		67	106	95
16	1	1	1	11	11	-0.722271	2	150.4	1.504	78	36.9	16.3129	13.76	17.3	18.1	17.3	220	18.6	23.1	1.05	65.5	99.5	105		62.5	100	94
16	1	1	1	11	11	-0.503931	2	155.1	1.551	82.6	44	18.2906	14.22	26	22.3	26	106	21.6	21.1	0.62	70	102	96.5		62.5	89.5	93.5
16	2	1	1	12.3333	12	-0.901627	2	163.5	1.635	83.3	50.3	18.8162	11.81	31.5	31.7	31.5	96	34.4	29.2	1.17	68	103.5	106.5		70	106	106.5
16	1	1	1	15	15	3.28175	3	173.5	1.735	91.5	56.4	18.7361	12.6	28.2	26.6	28.2	148	24.8	27	0.88	68	98	104		63	101	102
16	1	1	1	15.4167	15	3.74982	3	176	1.76	90	58.6	18.9179	13.69	38.6	35.4	38.6	170	24.6	26.4	1	80	113	104		74	110	106
16	2			16.3333	16	3.1428	3	189.1	1.891	98.1	72.3	20.2188	10.24	45.1	44.4		350	36.6	33.3	1.51	64	112	112		62	107	103
17	2	1	1	10.9167	10	-2.36916	1	141.5	1.415	75	38.5	19.2286	12.93	24.3	21.7	24.3	1092	28	24.5	1.69	92	94	88		91	93	85
17	2			10.0833	10	-2.73789	1	145.5	1.455	76	31.2	14.7377	11.95	15.4	12.5		315	29	26.6	1.3	52	92	87		56	91	85
17	2	1	1	13.4167	13	-0.540518	2	157.8	1.578	80.4	44.9	18.0315	10.36	27.8	25.1	27.8		29.7	23	0.98	68	107	105		65	103	110.5
17	2	1	1	10	10	-2.92314	1	138	1.38	74	28.4	14.9128	12.17	21.6	22.3	21.6	720	30.8	17.7	1.31	63	99	103		61.5	103	94
17	2	1	1	9.33333	9	-3.40149	1	132.5	1.325	72	26.7	15.2083	12.68	13.5	15.7	13.5	346	22.9	18.2	0.7	62	85	86		59	82	83
17	2	0	0	10.4167	10	-2.96271	1	144	1.44	70.5	34.4	16.5895	12.05	24.3	24.7	24.7	2227	24.7	22.1	1.36	77	103	110		72	100.5	102
17	2	1	1	10.0833	10	-3.19186	1	135.5	1.355	69.6	30.5	16.612	12.2	21.2	21.1	21.2	2358	25.4	18	1.4	73	93	90		72.5	90	88.5
17	2			10.75	10	-3.13769	1	128.5	1.285	66	25.1	15.2008	12.56	13.5			160	20	21.8	1.27	59	78	72		57	84	76
17	2	0	1	10.3333	10	-2.93134	1	138	1.38	71.5	32.7	17.1708	11.11	21.7	22.5	22.5	1196	30.6	20.1	1.09	63.5	93	100		65.5	99	93
17	2	1	1	10.3333	10	-2.85865	1	136	1.36	72.5	33.5	18.112	11.8	26.6	25.8	26.6	1595	25.6	19.6	1.26	76.5	92	93		75	99.5	95
17	2	1	1	13	13	-0.904207	2	148.6	1.486	79	40.9	18.5219	10.5	25.6	26.1	25.6	273	29.6	17.1	1.28	88	105.5	106		88	100	104.5
17	2	1	1	11.5	11	-1.77826	1	149.5	1.495	78.5	38	17.002	11.75	27.3	24.9	27.3	410	29.7	22.9	1.32	55	92	94		52	93	94
17	2	1	1	8.91667	8	-3.8007	1	128	1.28	69	23.9	14.5874	13.4	12.2	12.5	12.2	381	21.4	19.1	0.98	50	82	81		51	82	77
17	2	1	1	9.41667	9	-3.55139	1	128.4	1.284	69.1	24.1	14.618	12.88	16.1	16.5	16.1	462	23.8	20.9	0.6	55	103	91		53	90	90
17	2	1	1	9.58333	9	-3.24116	1	130.5	1.305	72.5	30	17.6157	12.88	15.6	15.1	15.6	1220	17.1	18	0.65	67	94	95		60	91	91
17	2	1	1	10	10	-3.26783	1	133	1.33	69.1	29.5	16.677	12.73	18.1	14.9	18.1	949	24.8	16.1	0.53	51	82	90		51	90	92
17	2			9.75	9	-3.12186	1	139	1.39	73	31.2	16.1482	12.95	19.4	20		352	21	15.5	0.78	57	104	109		59	99	106
17	2	1	1	10	10	-2.99348	1	133.5	1.335	73	29.6	16.6085	13.4	16.6	16.3	16.6	315	23.1	23.3	0.69	51	86	95		53	95	86
1	2		0	11	11			137	1.37	74.2	33	17.5822									51	85	86	104.965	55	83	83	105.238	105.238
1	2		0	11.9	11	-2.6	1	152	1.52	76.4	36.1	15.625									64	92.5	89	98.5944	66	88.5	88.5	98.7805	98.7805
1	2		1	12.7233	12	-1.6	1	160	1.6	82.2	45.1	17.6172									67.5	95.5	95	105.521	69	99	99	109.877	105.521
1	2		0	12.6	12	-2.5	1	150	1.5	74.9	35	15.5556									70.5	96.5	96.5	113.333	70	91.5	91.5	108.12	108.12
1	1		1	12.6	12	-1.59909	1	153	1.53	79.1	37.5	16.0195									59.5	90	80	93.2927	61	78	78	87.1486	93.2927
1	2		1	12.5	12	-1.3	1	164	1.64	86	55	20.4491									63	100	95.5	105.081	65	99	99	106.263	105.081
1	2		1	12.2	12	-2.3	1			78.4											58.5	93.5	89	100.417	61	92	92	102.083	100.417
1	2		1	11.8	11	-2.47338	1	158	1.58	78	42.8	17.1447									66	92	90	96.124	67.5	86.5	86.5	94.8718	96.124
1	2		1	12.2	12	-2.9	1	140	1.4	72.5	36.5	18.6224									57	88	82	102.252	59.5	89.5	89.5	106.711	102.252
1	2		1	12.5	12	-2.5	1	149	1.49	75.1	37	16.6659									64	90	88	102.11	71	88.5	88.5	105.983	102.11
1	2		1	12.8	12	-2	1	155	1.55	78.4	45	18.7305									58	92.5	87	96.5447	60	92	92	98.5859	96.5447
1	2		1	11	11			149	1.49	77.5	35	15.7651									62.5	90	89.5	102.76	58	81	81	93.1809	102.76
1	1		1	12.2137	12			153	1.53	80	43	18.369									65	98	94	101.984	67	94	94	101.675	101.984
1	2		1	12.2137	12	-2.25148	1	162	1.62	78.7	44.3	16.88									69	101	105	106.589	72	92	92	97.5238	106.589
1	2		1	12.1	12	-2.2	1	153	1.53	79.8	40	17.0874									61.5	94.5	87.5	102.743	58	86	86	94.6502	102.743
1	2		1	12.4	12	-1.1	1	169	1.69	88	54	18.9069									70	103	93.5	102.697	65	98	98	100	102.697
1	2		1	12.1534	12	-1.8	1	161	1.61	82.9	47	18.132									69	102.5	98.5	107.143	74.5	99.5	99.5	107.255	107.143
18	2		1	12.9	12	-0.4	2	164	1.64	87.2	50	18.5901									71.5	103.5	105	107.28	71.5	105	105	107.854	107.28
18	1		1	13.6	13	-1	2			88.7	59										63	108.5	96	104.902	63.5	103.5	103.5	107.341	104.902
18	2		1	13.9	13	0.3	2	177	1.77	92.7	67	21.3859									71	100.5	91	92.1053	77.5	113.5	113.5	106.283	92.1053
18	1		1	13.6	13	-1	2	158	1.58	84.1	46	18.4265									68.5	102	104	111.585	66.5	97.5	97.5	105.657	111.585
18	2		1	15.7	15	1	3	170	1.7	91.3	64	22.1453									73	106	108	107.491	74	107	107	106.667	107.491
18	1		1	16.1	16	0.9	2	172	1.72	91.9	62	20.9573									77	105.5	105	105.893	73.5	105	105	103.279	105.893
18	2		0	15.8	15	0.3	2	167	1.67	86.2	55	19.721									68.5	111.5	108	107.263	70.5	106.5	106.5	104.42	104.42
18	1		1	15.5	15	0.4	2	174	1.74	90.3	64.7	21.3701									80	118.5	122	113.652	76.5	109.5	109.5	102.604	113.652
18	1		1	13	13			162	1.62		50.8	19.3568									71	104.5	105.5	110.848	68.5	104	104	108.431	110.848
18	1		1	18	18			177	1.77		57	18.194									72.5	112.5	114	107.168	74.5	113	113	106.56	107.168
18	1		1	17	17			169	1.69		59	20.6575									68	114	107	108.24	73	107	107	106.89	108.24
18	1		1	13.4	13	-1.5	1			77.3	37										66.5	103	95.5	111.111	66	93.5	93.5	105.417	111.111
18	2		1	13.8	13	-1.3	1	159	1.59	80.4	50	19.7777									74	103	97	106.202	71	105	105	108.285	106.202
18	1		1	14.4	14	-0.6	2	160	1.6	87.2	54	21.0937									66.5	112.5	96	108.481	67.5	106.5	106.5	111.976	108.481
18	1		1	15.1	15	-0.2	2	161	1.61	91.3	57	21.9899									67.5	106.5	106	113.821	71.5	100.5	100.5	110.772	113.821
18	1		1	10.4	10	-3.3	1	135	1.35	74.1	29	15.9122									66	93	91.5	120.144	63.5	88.5	88.5	117.032	120.144
18	1		1	11	11			146	1.46		37	17.3579									69.5	90.5	89	102.469	67.5	92.5	92.5	105.208	102.469
18	2		1	17.1	17	1.6	3	168	1.68	90	61	21.6128									88.5	127.5	112	120.147	74.5	106	106	104.945	120.147
18	1		1	16	16			168	1.68		77	27.2817									68.5	106	106	110	64	109	109	109.942	110
18	2		0	16.5	16	1	3	163	1.63	87.8	54	20.3244									69.5	101.5	96.5	110.082	72.5	96.5	96.5	109.259	109.259
18	2		1	16.6	16	1.4	3	179	1.79	90.8	71	22.1591									90	122	121.5	113.435	91.5	122	122	112.963	113.435
1	2		1	14	14	1.3	3	180.8	1.808	92.2	81.3	24.871									69.5	103	109.5	94.9495	67.5	102.5	102.5	91.7508	94.9495
1	2		1	14.5	14	-0.5	2	159.1	1.591	79.1	49.3	19.4763									75.5	98	103	104.143	69.5	94.5	94.5	96.2756	104.143
1	2		1	14.3	14	1.5	3	184.1	1.841	93.6	71.2	21.0074									70	98.5	98	88.3914	66.5	101	101	89.0547	88.3914
1	2		1	14.5	14	0.4	2	168	1.68	85.8	54.2	19.2035									62	98	95	91.3978	65	98	98	93.5484	91.3978
1	2		1	14.9	14	0.6	2	172.2	1.722	85.4	54.8	18.4805									74.5	102.5	98.5	95.6597	72.5	101	101	95.3125	95.6597
1	2		1	15.1	15	1.4	3	169.5	1.695	89.9	66	22.9723									65.5	105.5	93	98.324	65.5	85	85	88.2022	98.324
1	2		1	14.5	14	1.1	3	171.5	1.715	89.4	74.8	25.4316									62	98.5	94	93.2234	62	95	95	92.3077	93.2234
1	2		1	13.4	13	-0.2	2	168	1.68	85	55.1	19.5224									60	90	94	88.8889	66	92	92	90.5797	88.8889
1	2		1	14.7	14	1.3	3	177.7	1.777	81.5	98	31.035									66.5	104	105.5	96.8421	64	106	106	96.8421	96.8421
1	2		1	15	15	0.8	2	169.3	1.693	86.7	62.1	21.6659									69	94	85	91.3444	70	97	97	97.2376	91.3444
1	2		0	14.1	14	1.4	3	182.8	1.828	94.1	74	22.1452									61.5	98	96.5	87.0748	68	89.5	89.5	84.0136	84.0136
1	2		1	15.5342	15			183	1.83		70	20.9024									62	111.5	108.5		69	108	108
1	2		1	14	14			181	1.81		73	22.2826									74.5	108.5	101		72.5	101	101
1	2		1	14	14																69.5	104	99		72	102	102
1	2		1	15	15	0.1	2	161	1.61	82.2	48.5	18.7107									74.5	111	103.5	112.671	77	104.5	104.5	111.501	112.671
19	2		1	14	14			152	1.52		45.1	19.5204									72.5	102.5	102.5	117.089	68.5	103.5	103.5	114.792	117.089
19	2		1	14	14			165	1.65		60	22.0386									58	93	96	96.2963	54	95.5	95.5	94.9612	96.2963
19	1		1	18	18			165	1.65		53	19.4674									61	99.5	93.5	100.794	60	97	97	100.794	100.794
19	2		1	13.3699	13			139	1.39		34	17.5974									53.5	83	73	92.4945	48	78	78	90.0662	92.4945
19	2		1	15	15			170	1.7		53	18.3391									62.5	90	90	88.3424	72	97	97	97.4359	88.3424
19	2		1	14	14			158	1.58		48.5	19.428									68.5	100	86.5	105.59	76	97	97	111.801	105.59
19	2		1	17	17			180	1.8		70	21.6049									63.5	99	93.5	87.0748	64.5	87	87	81.5385	87.0748
19	1		1	13	13			167	1.67		50	17.9282									64.5	92	92	97.451	63	94	94	98.4314	97.451
19	1		1	13	13			160	1.6		46	17.9687									57	90.5	90	90.9962	58	92.5	92.5	93.1034	90.9962
1	2		1	16	16			175	1.75		55	17.9592									75.5	107.5	106	104.71	72	103	103	99.1087	104.71
1	2		1	16	16			168	1.68		65.7	23.2781									58.5	102	104	100.189	60.5	110	110	106.857	100.189
1	2		1	15	15			176	1.76		63.5	20.4997									68.5	103	101.5	105.814	72.5	96.5	96.5	102.312	105.814
1	2		0	16	16			182	1.82		66	19.9251									70	111	112	98.6532	70	114	114	100.337	100.337
1	2		1	16	16			184	1.84		71	20.9712									68	108	106.5	101.254	68.5	108	108	100.353	101.254
1	2		1	15	15			187	1.87		75	21.4476									60	106	96.5	87.9397	59.5	98.5	98.5	85.0746	87.9397
1	2		1	14	14			170	1.7		56	19.3772									82	114	109	118.217	79	106.5	106.5	112.524	118.217
1	2		0	14	14			177	1.77		70	22.3435									62	106.5	110.5	102.762	60	104	104	99.2593	99.2593
1	2		1	15	15			178	1.78		69	21.7776									68.5	99	101	98.3516	71	102.5	102.5	100.546	98.3516
1	2		1	16	16			170	1.7		59	20.4152									65	103.5	102.5	99.8158	67	102.5	102.5	99.6337	99.8158
1	2		0	16.5041	16			183	1.83		61.2	18.2747									66.5	104.5	98	94.386	67	100.5	100.5	94.0351	94.0351
1	2		1	16.5041	16			178	1.78		61	19.2526									66.5	114	120	115.134	66	108.5	108.5	106.591	115.134
1	2		1	16.6137	16			179	1.79		68	21.2228									64	106.5	108	102.015	66.5	110	110	104.372	102.015
1	2		1	15	15			179	1.79		61	19.0381									68	110	110.5	102.305	72	108	108	101.053	102.305
1	2		1	16	16			180	1.8		76	23.4568									78	110.5	108.5	103.125	74	113.5	113.5	103.972	103.125
1	2		1	16	16			176	1.76		73	23.5666									69.5	111.5	102.5	108	72	100	100	101.873	108
1	2		1	16	16			175	1.75		68	22.2041									64	106.5	105	102.037	58.5	105	105	99.4444	102.037
1	2		1	15	15			174	1.74		64	21.1389									66	103.5	100	99.2634	60	100.5	100.5	95.6044	99.2634
1	2		1	16	16			180.3	1.803		68	20.9179									79	120	116	111.702	73	114	114	108.468	111.702
